# Supplementary material for: Genome-wide SNP genotyping highlights the role of natural selection in Plasmodium falciparum population divergence
Source: Genome Biol. 2008 Dec 15;9(12):R171. doi: 10.1186/gb-2008-9-12-r171 (PMC2646275; doi:10.1186/gb-2008-9-12-r171)
Supplement: Additional data file 5 — Genomic location and genotype data for SNPs assayed on the array with a call rate of at least 80%. [file gb-2008-9-12-r171-S5.xls]

## Sheet: Supp_Table_1
dbSNP rs#	Chromosome	Position (bp, PlasmoDB 5.0)	SNP Type	Gene	Call Rate	Alleles	3D7	HB3	Dd2	K1	7G8	V1_S	D10	Malayan_Camp	SantaLucia	SenP31.01	SenV34.04	SenV35.04	SenP51.02	SenV56.04	P_reichenowi	CF08.008	D6	SenP05.02	SenP06.02	SenP08.04	SenP09.04	SenP11.02	SenP18.02	SenP19.04	SenP26.04	SenP27.02	SenP60.02	Thi10.04	Thi15.04	Thi26.04	Thi28.04	TD194	TD203	TD257	TM327	TM335	TM336	TM343	TM345	TM346	TM347	TM-4C8-2	TM93C1088
rs45323298	1	101502	Non-Synonymous	PFA0110w	1	T/G	G	T	T	T	T	T	T	T	T	T	T	T	T	T	T	T	T	T	T	T	T	T	T	T	T	T	T	T	T	T	T	T	T	T	T	T	T	T	T	T	T	T	T
rs45323304	1	107988	Intronic	PFA0120c	1	G/T	T	G	G	G	G	G	G	G	G	T	T	T	G	T	G	T	T	G	T	T	T	T	G	T	G	T	G	T	T	T	T	G	G	G	G	G	G	G	G	G	G	G	G
rs45324495	1	145461	Synonymous	PFA0165c	1	T/C	C	C	T	T	C	T	T	C	T	T	T	T	T	T		T	T	T	C	T	C	T	T	T	C	T	T	C	T	T	T	T	T	T	T	T	T	C	T	T	T	C	T
rs45324506	1	150849	Synonymous	PFA0170c	0.987179	A/G	A	A	A	A	A	G	A	A	A	A	G	A	A	G		A	A	A	A	A	A	A	A	A	A	A	A	G	A	G	A	G	G	A	G		A	A	A	A	A	A	A
rs45325295	1	178381	Non-Synonymous	PFA0205w	1	G/C	C	C	G	G	G	G	G	C	C	C	G	G	G	C	G	G	G	C	G	G	C	G	C	C	C	C	C	C	G	C	C	G	G	G	G	G	G	G	G	G	G	C	G
rs45327431	1	271404	Intergenic		1	C/T	T	C	C	C	C	C	C	C	C	C	C	C	C	C	T	C	C	C	C	C	C	C	C	C	C	C	C	C	C	C	C	C	C	C	C	C	C	C	C	C	C	C	C
rs45327450	1	282219	Non-Synonymous	PFA0330w	0.987179	G/A	G	A	G	G	A	G	G	G	A	A	G	G	G	G	A	G	G	A	G	G	G	G	G	G	G	A	G	G	G	A	G	G	G	A	G	G	G	G	G	G	G	G	G
rs45328123	1	370244	Intergenic		1	C/A	A	C	C	C	C	C	C	C	C	C	C	C	C	C	C	C	C	C	C	C	C	C	C	C	C	C	C	C	C	C	C	C	C	C	C	C	C	C	C	C	C	C	C
rs45320144	1	388876	Non-Synonymous	PFA0485w	1	T/C	C	T	T	T	T	T	T	C	T	C	C	T	C	T	C	C	T	T	T	T	T	T	C	T	T	C	C	C	T	C	T	T	T	T	T	T	T	T	T	T	T	T	T
rs45320225	1	408873	Non-Synonymous	PFA0515w	1	T/G	G	T	T	T	T	T	T	T	T	T	T	T	T	T	G	T	T	T	T	T	T	T	G	T	T	T	G	T	G	T	G	T	T	T	T	T	T	T	T	T	T	T	T
rs45320959	1	467184	Non-Synonymous	PFA0590w	1	T/G	T	T	G	G	T	G	T	T	T	T	T	T	T	T	T	T	T	T	T	T	T	T	T	T	T	T	T	T	T	T	T	G	T	G	G	G	G	G	T	G	G	T	G
rs45320965	1	471813	Intergenic		1	C/T	T	C	C	C	C	C	C	C	C	C	C	C	C	C	C	C	C	C	C	C	C	C	C	C	C	C	C	C	C	C	C	C	C	C	C	C	C	C	C	C	C	C	C
rs45320975	1	482517	Intergenic		0.974359	A/G	A	A	G	G	A	A	A		A	A	A	A	A	A	G	A	A	A	A	A	A	A	A	A	A	A	A	A	A	A	A	A	A	A	A	A	A	A	A	A	A	A	A
rs45322043	1	497218	Non-Synonymous	PFA0625w	0.987179	G/C	G	C	G	C	G	G	C	G	C	C	C	G	G	C	C		G	G	G	G	C	G	G	G	G	G	G	G	C	G	G	G	C	G	C	G	G	G	C	C	G	C	G
rs45322101	1	506357	Non-Synonymous	PFA0635c	0.987179	A/C	A	A	A	A	A	A	A	A	C	A	A	A	A	A	C	C	C	A	A	C	A	A	C	A	C	A	C	A	C	A	A	A	A	A	A	A	A	A	A	A	A	A	A
rs45322832	1	513846	Non-Synonymous	PFA0650w	0.987179	T/G	G	T	T	T	T	T	T	T	T	T	T	T	T	T	G	T	T	T	T	T	T	T	T	T	T	T	T	T	T	T	T	T	T	T	T	T	T	T	T	T	T	T	T
rs45322929	1	526137	Intergenic		0.987179	C/T	C	C	C	C	C	C	T	T	C	C	T	C	C	C	C		C	C	T	C	T	C	C	C	C	T	C	C	C	C	C	C	T	T	T	T	C	T	T	C	C	C	C
rs45325589	1	565523	Non-Synonymous	PFA0710c	0.987179	G/T	G	G	T	G	G	G	T	G	G	G	G	G	G	G	T		G	G	T	T	T	G	T	T	G	T	T	G	G	G	G	T	T	G	T	T	T	T	T	T	G	T	G
rs45320031	2	194835	Synonymous	PFB0195c	0.948718	A/G	A	A	G	A	G	G	A	G	A	A	A	A	A			A	G	A	G	G	A	G	A	G	A	A	A	A	G	G	G	A	G	G	G		G	G	A	G	G	G	A
rs45320045	2	199406	Synonymous	PFB0200c	1	T/G	G	T	T	G	T	T	T	T	T	G	T	T	G	G	T	T	G	T	T	T	T	T	G	T	T	T	T	T	T	T	T	T	T	T	T	T	T	T	T	G	T	T	T
rs45320066	2	210015	Synonymous	PFB0215c	1	A/G	G	A	A	A	A	A	A	A	A	G	A	A	A	A		A	A	A	A	A	G	G	A	A	G	G	A	A	A	A	A	A	A	A	A	A	A	A	A	A	A	A	A
rs45320803	2	272601	Synonymous	PFB0295w	1	A/G	G	A	A	A	A	A	A	A	A	A	A	A	A	A	A	A	A	A	A	A	A	A	A	A	A	A	A	A	A	A	A	A	A	A	A	A	A	A	A	A	A	A	A
rs45320828	2	282070	Non-Synonymous	PFB0315w	0.987179	A/C	C	A	A	A	A	A	A	A	A	A	C	C	A	C	A	A	C	A	A	C	A	A	C	A	A	A	A	C	C	C	A	C	A	A	C		A	A	A	A	A	A	A
rs45321391	2	309307	Non-Synonymous	PFB0345c	1	T/G	T	T	T	T	T	G	T	T	T	T	T	T	T	T	G	T	T	T	T	T	T	T	T	T	T	T	T	T	T	T	T	G	T	T	T	T	T	T	T	T	G	T	T
rs45321935	2	324765	Intronic	PFB0360c	1	A/G	G	A	A	A	A	A	A	A	A	A	A	A	A	A	G	A	A	A	A	A	A	A	A	A	A	G	A	A	A	A	A	A	A	A	A	A	A	A	A	A	A	A	A
rs45321994	2	371009	Non-Synonymous	PFB0405w	1	A/C	C	A	A	A	A	A	A	A	A	A	A	C	A	A	A	A	A	A	A	C	A	A	A	A	A	A	A	A	A	A	A	A	A	A	A	A	A	A	A	A	A	A	A
rs45322776	2	414296	Non-Synonymous	PFB0460c	1	T/A	T	T	T	T	T	A	A	T	T	T	T	T	T	T	T	T	T	T	T	T	T	T	T	T	T	T	T	T	T	T	T	T	T	T	T	T	T	T	A	T	T	T	A
rs45323693	2	488706	Synonymous	PFB0540w	0.974359	G/T	T	G	G	G	G	G	G		G	G	G	G	G	G	T	G	G	G	G	G	G	G	G	G	G	G	G	G	G	G	G	G	G	G	G	G	G	G	G	G	G	G	G
rs45324349	2	520765	Synonymous	PFB0560w	0.974359	A/C	C	C	A	A	A	A	A	A	A	C	C	A	C	C	C	A	A	A	A	A	C	C		C	C	A	A	C	A	A	A	A	A	A	A	A	A	A	A	A	A	A	A
rs45324362	2	529121	Synonymous	PFB0580w	1	T/G	G	T	T	T	T	T	T	T	T	G	T	T	G	T	T	T	G	T	T	T	T	T	G	G	T	T	G	G	T	T	T	T	G	T	T	T	G	T	G	T	T	T	T
rs45325357	2	569613	Non-Synonymous	PFB0640c	1	G/A	A	A	G	G	G	G	G	A	A	A	G	A	G	A	G	G	G	A	A	G	G	G	A	A	G	G	A	G	G	A	G	G	G	G	G	G	G	G	G	G	G	G	G
rs45325389	2	582926	Non-Synonymous	PFB0650w	0.820513	A/G	G	A	A	A	A	A	A	A		A		A	A	A	G	A	A		A	A	A	A	A	A	A	G		A	A			A	A	A	A	A	A	A	A	A	A	A	A
rs45325407	2	596078	Non-Synonymous	PFB0665w	1	A/G	G	A	A	A	A	A	A	A	A	A	A	A	A	A	G	A	A	A	A	A	A	A	A	A	A	A	A	A	A	A	A	A	A	A	A	A	A	A	A	A	A	A	A
rs45325766	2	623146	Non-Synonymous	PFB0687c	1	T/C	T	T	C	C	C	C	C	T	T	T	T	T	T	T	C	T	T	T	T	T	T	T	T	T	T	T	T	T	T	T	T	C	C	C	C	C	C	C	C	C	C	T	C
rs45325776	2	629770	Non-Synonymous	PFB0695c	0.974359	T/C	T	T	C	C	T	C	C	T	T	T	T	T	T	T		T	T	T	T	T	T	T	T	T	T	T	T	T	T	T	T	C	C	C	C	C	C	C	C	C	C	T	C
rs45325828	2	642150	Non-Synonymous	PFB0705w	0.987179	A/G	A	A	A	A	G	A	A	A	A	A	G	G	A	A		A	G	A	A	A	G	A	A	A	A	A	A	A	A	G	A	A	A	A	A	A	A	A	A	A	A	A	A
rs45326757	2	665284	Synonymous	PFB0735c	0.974359	C/G	G	G	C	C	C	C	C	G	G	G	G	G	G	G	G	G	G	G	G	G	G	C	G	G	G	G	G	G	G	G	C	C	G	C	G	G	G	G	G		G	G	C
rs45326774	2	678433	Intergenic		1	A/C	C	A	A	A	A	A	A	A	A	A	C	C	A	C	A	A	C	A	C	C	A	A	C	A	A	C	C	A	A	A	A	A	A	A	A	A	A	A	A	A	A	C	A
rs45326818	2	693766	Synonymous	PFB0765w	1	A/G	G	A	A	A	A	A	A	A	A	G	A	G	G	G	A	G	A	A	G	G	G	A	G	G	A	G	G	G	G	A	A	A	A	A	A	A	A	A	G	A	A	A	A
rs45329118	2	727067	Non-Synonymous	PFB0820c	0.987179	G/C	C	G	G	G	G	G	G	G	G	G	G	G	G	G	G	C	G	G	G	G	G	G	G	G	G	G	G	G	G	G	G	G	G	G	G	G	G	G	G	G	G	G	G
rs45329382	2	761193	Non-Synonymous	PFB0870w	1	C/G	C	C	G	C	C	C	G	C	C	C	C	C	C	C		C	C	C	C	C	C	C	C	C	C	C	C	C	C	C	C	G	C	G	C	C	G	G	G	G	G	C	G
rs45329401	2	774889	Intergenic		0.987179	G/A	A	G	G	G	G	G	G	G	G	G	G	G	G	G	A	G	A	A	G	G	A	G	G	G	G	G	G	A	G	A	G	G	G	G	G	G	G	G	G	G	G	G	G
rs45330308	2	800015	Synonymous	PFB0915w	0.987179	A/G	G	A	A	A	A	A	A	A	A	A	G	G	A	G	A	A	A	A	G	A	A	A	G	A	A	A	A	G	G	A	A	G	A	A	A	G	A	A	A	G	A	A	A
rs45331452	2	818134	Intergenic		1	G/C	C	G	G	G	G	G	G	G	C	G	C	G	G	G	C	G	G	G	C	G	G	G	C	C	C	C	C	G	G	G	G	G	G	G	C	G	G	G	G	G	G	C	G
rs45333436	2	857999	Non-Synonymous	PFB0954c	1	T/A	A	T	A	T	A	A	T	A	T	A	A	A	A	A	T	A	T	T	A	A	A	T	A	T	T	A	A	A	T	A	T	A	T	A	T	A	A	A	A	A	A	A	T
rs45333512	3	65569	Intergenic		1	T/A	A	T	T	T	T	T	T	T	T	T	T	T	T	T	T	T	T	T	T	T	T	T	T	T	T	T	T	T	T	T	T	T	T	T	T	T	T	T	T	T	T	T	T
rs45334457	3	89075	Non-Synonymous	PFC0080c	0.935897	C/T		T		C	T	C	C	T	C	C	T	C	T	T			T	T	C	T	C	T	C	T	C	C	C	C	T	T	C	C	C	C	C	C	C	C	T	C	C	C	C
rs45334501	3	112419	Non-Synonymous	PFC0105w	1	A/G	G	A	A	A	A	A	A	A	A	A	A	A	A	A	A	A	A	A	A	A	A	A	G	A	A	G	G	A	A	G	A	A	A	A	A	A	A	A	A	A	A	A	A
rs45335360	3	120508	Non-Synonymous	PFC0110w	0.833333	C/G	G	C	C		C	C		G	C	G	C	C	G			G	C		C	C	C		C	C	C	C		C		C	C	C	C	C	C	C	C	C	C	C	C	C	G
rs45335393	3	125963	Non-Synonymous	PFC0115c	0.935897	G/A	G	A	G	G		G	G	G	A	G	G	G	G	G	G		G	G	G	A	G		G	G	G	G	G	G	G	G	G	G	G		A	G	G	G	G	G	G	G	G
rs45336352	3	133046	Intronic	PFC0120w	0.987179	T/C	C	T	T	T	T	T	T	T	T	C	C	T	C	C	T	C	C	C	C	T	C	C	C	C	C	T	T	T	C	C	C	T	T	T	T		T	C	T	T	C	C	T
rs45328546	3	192496	Non-Synonymous	PFC0175w	0.987179	C/A	A	A	C	C	A	C	C	A	A	A	A	A	A	A		A	A	A	A	A	A	A	A	A	A	A	A	A	A	A	A	C	C	C	C	C	C	C	C	C	C	A	C
rs45329935	3	221351	Non-Synonymous	PFC0215c	0.974359	A/G	G	A	G	A	A	A	A	G	A	A	G	G	G	A		A	G	A	A	A	A	G	G	A	A	G	G		G	G	G		A	A	A	A	A	A	A	A	A	G	A
rs45329949	3	234272	Non-Synonymous	PFC0230c	1	C/G	G	C	C	C	C	C	C	C	C	C	C	C	C	C	C	C	C	C	C	C	C	C	C	C	C	C	C	C	C	C	C	C	C	C	C	C	C	C	C	C	C	C	C
rs45332840	3	351177	Synonymous	PFC0340w	1	T/C	C	T	T	T	T	T	T	T	T	T	T	T	T	T	C	C	T	T	T	T	C	T	T	T	T	T	T	C	T	T	T	T	T	T	T	T	T	T	T	T	T	T	T
rs45332855	3	356820	Non-Synonymous	PFC0345w	1	C/T	T	C	C	C	C	C	C	C	C	C	C	C	C	C	C	C	C	C	C	C	C	C	C	C	C	C	C	C	C	C	C	C	C	C	C	C	C	C	C	C	C	C	C
rs45333667	3	392712	Intergenic		1	A/G	A	A	A	A	G	A	A	A	A	A	G	G	A	G		A	G	A	G	A	A	A	A	A	A	G	A	G	A	A	A	A	A	A	A	A	A	A	A	A	A	A	A
rs45334539	3	434446	Non-Synonymous	PFC0425w	1	G/A	A	G	G	G	G	G	G	G	G	G	G	G	G	G	G	G	G	G	G	G	G	G	G	G	G	A	G	G	G	G	G	G	G	G	G	G	G	G	G	G	G	G	G
rs45334591	3	466096	Non-Synonymous	PFC0460w	0.910256	A/T	A	A	T	T	A	T	T		A	A	A	A	T	A		T	A	A		A	A	A	A	A	A	A	A	A	A	A	A	T	T	T	T	T	T	T	T	T	T	A	T
rs45334606	3	473477	Non-Synonymous	PFC0470w	1	G/T	T	G	G	G	G	G	G	G	G	G	G	G	G	G	T	G	G	G	G	G	G	G	G	G	G	G	G	G	G	G	G	G	G	G	G	G	G	G	G	G	G	G	G
rs45334627	3	487666	Synonymous	PFC0485w	0.987179	T/C	T	C	T	T	T	T	T	T	C	T	T		T	T	C	T	T	T	T	T	T	T	T	T	T	T	T	T	T	T	T	T	T	T	T	T	T	T	T	T	T	T	T
rs45335957	3	496759	Synonymous	PFC0490w	0.974359	C/T	C	T	C	C	C	C	C	C	T	C	C	C	C	C	T	C	C	C	C	C	C	C	C	C	T	C	C	C	C	C	C	C	C	C	C	C	C		C	C	C	T	C
rs45335988	3	506675	Non-Synonymous	PFC0505c	0.974359	T/G	G	G	T	T	G	T	T	G	G	G	T	T		G		G	G	G	G	G	T	G	G	G	G	G	G	T	G	T	G	T	T	T	T	T	T	T	T	T	T	G	T
rs45336945	3	515837	Non-Synonymous	PFC0515c	1	G/A	G	G	A	G	G	G	G	G	G	G	G	G	G	G	G	G	G	G	G	G	G	G	G	G	G	G	G	G	G	G	G	A	A	G	G	G	G	A	G	G	G	G	A
rs45337357	3	562447	Intergenic		1	T/C	C	T	T	T	T	T	T	T	T	T	T	T	T	T		T	T	T	T	T	T	T	T	T	T	T	T	T	T	T	T	T	T	T	T	T	T	T	T	T	T	T	T
rs45329163	3	613195	Non-Synonymous	PFC0640w	0.987179	A/C	C	A	A	A	A	A	C	C	A	C	C	C	C	C	C	C	C	C	C	C	C	C	C	C	A	C	C	C	C	C	C	A	A	A	C	A	A	A	A	A	A		A
rs45329594	3	685471	Synonymous	PFC0750w	1	C/T	T	C	C	C	C	C	C	C	C	C	C	C	C	C	C	T	C	C	C	C	C	C	C	C	C	C	C	C	C	C	C	C	C	C	C	C	C	C	C	C	C	C	C
rs45329623	3	696768	Non-Synonymous	PFC0760c	1	T/G	G	T	T	T	G	T	T	G	G	G	T	T	G	T	T	G	G	T	G	G	T	G	T	T	T	T	T	G	G	T	T	T	T	T	T	T	T	T	T	T	T	G	T
rs45330340	3	704420	Synonymous	PFC0760c	1	T/C	T	T	C	T	T	C	T	T	T	T	T	T	T	T	C	T	T	T	T	T	T	T	T	T	T	T	T	T	T	T	T	C	T	C	T	T	C	T	C	C	T	T	C
rs45330380	3	715816	Non-Synonymous	PFC0770c	1	T/C	T	T	C	C	C	T	C	T	T	T	T	T	T	T	C	C	T	T	T	T	T	T	T	T	C	T	T	T	C	T	T	C	T	C	C	C	C	C	C	C	T	C	C
rs45330430	3	746287	Synonymous	PFC0805w	1	A/G	A	G	A	A	G	G	A	A	G	G	A	A	G	A	G	A	A	A	A	G	A	A	A	A	G	G	A	A	A	A	A	A	A	A	A	A	A	A	A	A	A	A	A
rs45331256	3	754391	Non-Synonymous	PFC0810c	1	T/C	C	T	T	T	T	T	T	T	T	T	T	T	T	C		T	T	T	T	T	T	T	C	T	T	T	T	T	T	T	T	T	T	T	T	T	T	T	T	T	T	T	T
rs45331284	3	777679	Synonymous	PFC0820w	1	C/T	T	C	C	C	C	C	C	C	C	C	C	C	C	C	C	C	C	C	C	C	C	C	C	C	C	C	C	C	C	C	C	C	C	C	C	C	C	C	C	C	C	C	C
rs45331307	3	792380	Non-Synonymous	PFC0840w	0.961538	A/G	A	A	G	G	A	G	G	A	A	A	A	A	A	A	A	A	A	A	A	A	A	A	A	A	A	A	A	A	A	A	A	G	G	G	G	G	G	G	G	G	G	A	G
rs45332090	3	846146	Non-Synonymous	PFC0905c	1	T/C	C	C	T	T	C	T	T	T	C	T	T	T	C	C	T	T	T	C	C	C	C	C	C	C	C	C	C	C	C	C	T	T	T	T	T	T	T	C	T	T	T	C	T
rs45334179	3	921578	Synonymous	PFC0970w	0.987179	T/G	G	G	T	T	T	T	T	T	G	G	T	G	T	G	G	T	T	T	T	G	T	T		G	T	T	T	T	G	T	T	T	T	T	T	T	T	T	T	T	T	T	T
rs45335124	3	989959	Non-Synonymous	PFC1060c	1	T/G	G	T	T	T	T	T	T	T	T	T	T	T	T	T	G	T	T	T	T	T	T	T	T	T	T	T	T	T	T	T	T	T	T	T	T	T	T	T	T	T	T	T	T
rs45336653	4	110437	Non-Synonymous	PFD0080c	0.974359	C/T	T	C	C	C	T	C	C	C	C	C	C	C	C	C	T	C	C	C		T	T	C	C	C	T	C	C	C	C	C	C	T	C	C	C	C	C	C	T	T		T	C
rs45328437	4	130861	Non-Synonymous	PFD0095c	0.961538	C/G	G	C		C	C	C	C		C	C	C	C	C	C	G	C	C	C	C	C	C	C	C	C	C	C	C	C	C	C	C	C	C	C	C	C	C	C	C	C	C	C	C
rs45332971	4	247552	Non-Synonymous	PFD0215c	1	C/T	T	C	C	C	T	C	C	C	C	C	C	C	C	C	C	C	C	C	C	C	C	C	T	C	C	C	T	T	T	C	C	C	C	C	C	C	C	C	C	C	C	C	C
rs45333846	4	279551	Non-Synonymous	PFD0250c	1	G/A	G	A	G	G	G	G	G	G	A	G	G	G	G	G	A	G	A	G	G	G	G	G	G	G	A	G	G	G	G	G	G	G	G	G	G	G	G	G	G	G	G	G	G
rs45333858	4	287334	Synonymous	PFD0255w	0.987179	T/C	C	T	T	T	T	T	T	T	T	T	T	T	T	T	C	T	T	T	T	T	T	T	T	T	T	T	T	T	T	T	T	T	T	T	T	T	T	T	T	T	T	T	T
rs45334666	4	313347	Non-Synonymous	PFD0285c	1	T/C	C	T	T	C	T	T	T	T	T	T	T	T	T	C	T	C	T	T	C	T	T	T	T	T	C	T	T	T	C	C	T	T	T	T	T	T	T	T	T	T	T	T	T
rs45328947	4	422056	Non-Synonymous	PFD0425w	1	T/C	T	C	T	T	T	T	T	T	C	T	T	T	T	T	T	T	T	T	T	C	T	T	T	T	C	T	T	T	T	T	T	T	T	T	T	C	T	C	T	T	T	C	T
rs45329009	4	460617	Non-Synonymous	PFD0470c	1	A/C	A	A	C	C	A	C	A	A	A	A	A	A	A	A	A	A	A	A	A	A	A	A	A	A	A	A	A	A	A	A	A	C	C	C	C	C	C	A	C	C	C	A	C
rs45329020	4	467356	Synonymous	PFD0485w	1	T/C	C	T	T	T	T	T	T	T	T	T	T	T	T	T	C	T	T	T	T	T	T	T	T	T	T	T	T	T	T	T	T	T	T	T	T	T	T	T	T	T	T	T	T
rs45330541	4	498383	Synonymous	PFD0540c	1	A/G	G	A	A	A	A	A	A	A	A	A	A	A	A	A	A	A	A	A	A	A	A	A	A	A	A	A	A	A	A	A	A	A	A	A	A	A	A	A	A	A	A	A	A
rs45331149	4	536397	Synonymous	PFD0590c	1	G/A	G	A	A	G	G	G	A	A	A	A	G	G	A	A	A	A	A	A	A	A	G	A	G	A	A	A	G	A	G	A	A	G	A	G	G	G	G	G	G	G	G	G	G
rs45331162	4	543949	Non-Synonymous	PFD0595w	1	T/A	T	A	T	A	T	T	T	T	A	T	A	T	A	T	T	T	T	A	T	T	T	T	T	T	T	T	T	A	T	T	A	T	T	T	T	T	T	T	A	T	T	T	T
rs45332157	4	567677	Intergenic		0.974359	T/A	A	T	T	T	T	T	T	T	T	T	A	A	A	A	T	A	T	A	A	A	T		A	T	A	T	A	A	A	T	A	T	T	T	T	T	T	A		A	A	A	T
rs45334955	4	618252	Intergenic		1	G/A	G	G	A	G	A	A	G	G	G	A	G	G	A	G		G	G	A	A	G	G	A	G	G	G	G	G	A	A	G	A	G	G	A	G	G	G	G	G	G	G	G	G
rs45335847	4	647662	Intergenic		1	T/G	G	T	T	G	G	T	T	T	T	T	T	T	T	G	T	G	T	T	T	T	T	G	G	T	T	T	G	T	T	G	T	G	T	G	G	G	G	G	G	G	G	T	T
rs45335910	4	680587	Synonymous	PFD0735c	0.974359	A/G	G	G	A	A	G	A	A	G	G	G	A	G	G	G		G	A	A	G	A	A	G	G	G	G	G	G	A	A	G	A	A	A	A	A	A	A	A	A	A	A	A	A
rs45336538	4	690055	Synonymous	PFD0740w	0.987179	G/A	A	A	G	A	A	G	G	A	G	A	G	A	A	G	G	A	G	G	A	G	A	G	A	G	G	G	A	G	G	G	G	G	G	G	G	G	G	A	G	A	G	A	G
rs45328729	4	768093	Non-Synonymous	PFD0840w	1	C/T	C	C	T	C	C	C	T	C	C	C	C	C	C	C	T	C	C	C	C	C	C	C	C	C	C	C	C	C	C	C	C	C	C	C	C	C	C	C	C	C	C	C	C
rs45329788	4	788950	Synonymous	PFD0855c	0.923077	G/A	G	G			G	G		G	G	G	G	G	G	G	G		G	A	G	G	A	G	G	G	A	G	G	G	G	A	A	A	G	A	A	A	A	A	A	A	A	G	A
rs45329798	4	794641	Synonymous	PFD0865c	1	A/G	A	A	G	G	A	A	A	A	A	A	A	A	A	G	G	A	A	G	A	A	G	A	A	A	A	A	A	A	A	G	G	G	G	G	G	G	G	G	G	G	G	A	G
rs45330650	4	804296	Non-Synonymous	PFD0872w	1	A/C	C	C	C	A	A	A	A	A	C	A	A	A	A	C	C	A	C	A	A	C	C	A	A	C	C	C	A	C	A	C	A	C	A	A	A	C	C	C	A	C	A	C	A
rs45330717	4	826820	Non-Synonymous	PFD0885c	1	T/G	G	T	T	T	T	T	T	T	T	T	T	T	T	T	T	T	T	T	T	T	T	T	T	T	T	T	T	T	T	T	T	T	T	T	T	T	T	T	T	T	T	T	T
rs45332264	4	887830	Synonymous	PFD0965W	0.987179	G/A	A	A	G	G	A	G	A	A	A	G	A	A	A	A			G	A	A	A	A	A	G	G	A	A	G	A	G	A	A	G	A	G	G	A	G	G	G	G	G	A	G
rs45333192	4	915328	Non-Synonymous	PFD0975w	1	A/T	T	A	A	A	A	T	A	A	A	A	A	A	T	A	T	A	A	A	A	T	A	A	A	A	A	T	A	A	A	A	A	T	A	A	A	T	A	A	A	T	A	A	A
rs45331072	4	991205	Non-Synonymous	PFD1025w	1	G/C	G	C	G	G	G	G	C	G	C	G	C	G	G	G	C	G	G	C	G	G	C	G	G	G	G	G	G	G	G	G	G	G	G	C	G	G	G	G	G	G	G	G	G
rs45331876	4	1009798	Non-Synonymous	PFD1045c	0.961538	A/T	A	T	T	A	A	A	T	A	A	A	A	A	T	A	A	A	T	A		A	A	A	T	A	A	A	T	T	A	A	A	A	A	T	A	A	A	A	A	A	A	A	T
rs45331927	4	1025648	Intergenic		1	T/C	T	C	T	T	T	T	T	T	C	T	T	T	T	T	C	T	T	T	T	T	T	T	T	T	T	T	T	T	T	T	T	T	T	T	T	T	T	T	T	T	T	T	T
rs45332751	4	1035405	Non-Synonymous	PFD1060w	0.987179	G/A	G	G	G	G	G	A	A	G	A	G	G	G	G	G	G	G	A	G	G	G	G	G	G	G	G	G	G	G	G	G	G	A	A	G	A		A	G	A	G	G	G	A
rs45332790	4	1047425	Non-Synonymous	PFD1045w	1	A/G	A	G	A	A	A	A	A	A	G	A	G	G	A	G	G	G	A	G	G	A	G	G	G	G	G	A	G	G	A	A	A	A	G	A	A	G	A	G	A	G	A	G	A
rs45333792	4	1087775	Non-Synonymous	PFD1145c	1	T/C	C	T	C	T	T	T	T	T	T	T	C	C	T	T		T	T	T	C	C	T	T	C	T	T	T	T	T	T	T	T	T	T	C	T	C	C	T	T	C	C	T	T
rs45333817	4	1098576	Non-Synonymous	PFD1155w	1	G/A	A	G	G	G	G	G	G	G	G	A	G	A	G	G		G	A	G	G	G	G	G	A	A	G	A	G	G	A	A	A	G	G	G	G	G	G	G	G	G	G	G	A
rs45335731	4	1111277	Non-Synonymous	PFD1160w	0.987179	C/T	T	C	C	C	C	C	C	C	C	C	C	C	C	C	T	C	C	C	C	C	C	C	C	C	C	C	C	C	C	C	C	C	C	C	C	C	C	C	C	C	C	C	C
rs45336873	4	1132173	Non-Synonymous	PFD1185w	1	G/A	A	A	G	G	G	G	G	A	A	G	G	G	G	G	G	G	G	G	G	G	G	A	G	G	A	G	G	A	A	G	A	G	A	A	G	A	A	A	G	G	G	A	G
rs45328802	5	92221	Synonymous	PFE0090w	1	C/T	C	T	C	C	T	C	C	C	T	C	C	C	T	C	C	C	C	C	C	C	C	C	C	C	T	C	C	C	C	T	C	C	C	C	C	C	T	T	T	C	C	T	C
rs45328824	5	110728	Non-Synonymous	PFE0120c	0.987179	G/A	A	G	G	G	A	G	G	G	G	G	G	A	G		G	G	G	G	G	G	A	G	G	G	G	G	G	G	A	A	G	G	G	G	G	G	G	G	G	G	G	G	G
rs45329848	5	132132	Synonymous	PFE0155w	0.987179	T/C	C	T	T	T	C	T	T	T	T	C	C	T	T	C	T	C	C	C	C	T	T	T	C	C	T	C	T	T	C	C	T	C		C	C	C	C	C	C	C	T	C	T
rs45329889	5	150419	Synonymous	PFE0180w	0.987179	T/C	T	C	T	C	C	T	T	T	C	C	C	C	C	C		C	T	T	T	C	C	T	C	C	C	C	T	C	C	T	T	C	T	T	T	C	T	C	T	T	T	C	T
rs45329920	5	174104	Non-Synonymous	PFE0215w	1	A/C	C	A	A	A	A	A	A	A	A	A	A	A	A	A	C	A	A	A	A	A	A	A	A	A	A	A	A	A	A	A	A	A	A	A	A	A	A	A	A	A	A	A	A
rs45330817	5	227904	Non-Synonymous	PFE0250w	1	C/G	C	C	G	G	C	C	C	C	C	C	C	C	C	C	C	C	C	C	C	C	C	C	C	C	C	C	C	C	C	C	C	C	G	C	C	C	G	C	G	G	C	C	C
rs45330824	5	241166	Non-Synonymous	PFE0270c	1	T/G	T	T	T	T	T	T	T	T	T	T	T	G	G	T	G	T	G	T	T	T	T	G	G	T	T	T	G	T	T	T	T	T	T	T	T	T	T	T	T	T	T	T	T
rs45332337	5	277795	Non-Synonymous	PFE0325w	1	G/C	G	G	C	C	C	C	C	G	G	G	G	G	G	G	C	G	G	G	G	G	G	G	G	G	G	G	G	G	G	G	G	C	C	C	C	C	C	C	C	C	C	G	C
rs45333374	5	323247	Non-Synonymous	PFE0385w	1	T/C	C	T	T	T	T	T	T	T	T	T	T	T	T	T	C	T	T	T	T	T	T	T	T	T	T	T	T	T	T	T	T	T	T	T	T	T	T	T	T	T	T	T	T
rs45333395	5	328824	Non-Synonymous	PFE0395c	0.974359	G/A	A	G	G	G	G	G	G	G	A	G	G	A	G	G	G		A	A	G	A	G	A	G	A	G	A	G	A	A	A	G	G	G	A	G	G	G	G	A	G	G	A	G
rs45333422	5	347869	Non-Synonymous	PFE0420c	0.948718	T/C	T	T	T	T	T	T	C	T	T	T	C	T	T		C	T	T	T	T	T	C	T	T	T	T	T	T	T	T	T	T	T	T	T	T		T	T	T	T	T	T	T
rs45335204	5	396039	Non-Synonymous	PFE0465c	1	C/T	T	C	C	C	T	C	C	T	C	C	T	C	C	T		C	C	T	C	T	C	C	C	C	C	C	C	T	T	T	C	C	C	C	C	C	C	C	C	C	C	T	C
rs45335215	5	404759	Non-Synonymous	PFE0475w	0.987179	A/G	G	A	A	A	A	A	A	A	A	G	A	A	G	G	G	G	A	A		A	A	G	G	G	G	G	G	A	A	G	G	A	A	A	A	A	A	A	A	A	A	A	A
rs45336107	5	472367	Synonymous	PFE0555w	0.961538	G/A	G	A	G	A	G	G	G	G	A	G	G	G	G	A	A	A	A	A	G	A	G	G	A	G	A	A	A	A	G	G	G	G	G	G	G	G	A	G	G	A	G		G
rs45336827	5	529992	Non-Synonymous	PFE0605c	0.987179	A/C	C	A	A	A	A	A	A	C	A	A	C	C	A	A	C	A	C	C	A	C	A	C		A	C	C	C	C	A	C	A	A	A	A	A	A	A	A	A	A	A	A	A
rs45330095	5	598345	Synonymous	PFE0710w	1	C/T	C	C	C	C	T	C	C	C	T	T	T	T	T	C	C	C	C	T	C	T	T	C	C	C	T	C	C	C	C	C	T	C	C	C	C	C	C	C	C	C	C	C	C
rs45330841	5	615281	Non-Synonymous	PFE0740c	0.987179	A/C	C	C	A	A	A	A	A	C	C	A	C	C	C	C	C	C	C	C	C	C	C	C	C	C	C	C	C	C	C	C	A	A	A	A	A	C	A	C	A	A	A	C	A
rs45330852	5	621375	Synonymous	PFE0750c	1	G/A	G	G	A	A	G	G	G	G	G	G	G	G	G	G		G	G	G	G	G	G	G	G	G	G	G	G	G	G	G	G	A	G	G	G	G	G	G	G	G	A	G	G
rs45331768	5	654111	Non-Synonymous	PFE0785c	1	T/G	G	G	G	T	G	T	T	G	G	G	G	G	G	G	T	G	G	G	G	G	G	G	G	G	G	G	G	G	G	G	G	G	T	T	T	T	T	T	T	T	T	G	T
rs45332650	5	678682	Intergenic		0.935897	T/A	A	T		T	T	T	T		T	T	T	T	T	T		T	T	T	T	T	T	T	T	T	T	T	T	T	T	T	T	T	T	T	T	T	T	T	T	T	T	T	T
rs45333617	5	753398	Non-Synonymous	PFE0905w	0.987179	T/A	A	T	T	T	A	T	T	A	T	T	A	A	A	A	A	A	A	A	A	A	T	A	A	A	A	A	A	A	A	A	A	T	T	T	T	T	T	T	T	T	T	A	T
rs45334357	5	777554	Synonymous	PFE0935c	1	G/A	A	G	G	G	G	G	G	G	G	G	G	G	G	G	G	G	G	G	G	G	G	G	G	G	G	G	G	G	G	G	G	G	G	G	G	G	G	G	G	G	G	G	G
rs45334386	5	797267	Synonymous	PFE0970w	1	A/G	G	A	A	A	A	A	A	G	A	G	A	A	A	A	G	A	A	A	A	A	A	A	G	G	A	A	G	A	A	A	G	A	A	A	A	A	A	A	A	A	A	A	A
rs45334401	5	805870	Synonymous	PFE0980c	1	G/A	A	G	G	G	G	G	G	G	G	G	G	G	G	G	A	G	G	G	G	G	G	G	G	G	G	G	G	G	G	G	G	G	G	G	G	G	G	G	G	G	G	G	G
rs45335323	5	899262	Non-Synonymous	PFE1105c	1	G/A	A	A	G	G	G	G	G	G	G	G	G	A	A	A	A	G	G	G	G	A	G	G	G	A	G	G	G	G	G	A	G	G	G	G	G	G	G	G	G	G	G	A	G
rs45336134	5	908564	Non-Synonymous	PFE1120w	1	A/T	A	A	T	A	A	A	T	A	A	A	A	A	A	A	A	A	A	A	A	A	A	A	A	A	A	A	A	A	A	A	A	T	T	T	T	T	T	T	T	T	T	A	T
rs45336171	5	940270	Non-Synonymous	PFE1130w	1	G/C	G	G	C	C	G	C	G	G	G	G	G	G	G	G	G	G	G	G	G	G	G	G	G	G	G	G	G	G	G	G	G	G	G	G	G	G	G	G	G	G	G	G	C
rs45336199	5	960404	Synonymous	PFE1150w	0.987179	T/C	T	T	T	T	T	T	T	T	T	T	T	C	C	T	C	T	T	T	T	T	T	T	T	T	C	C	T	C	T	T	T	T	T	T	T	T	T	T	T	T	T	T	T
rs45337032	5	983937	Non-Synonymous	PFE1180c	1	G/C	C	G	G	G	C	G	G	G	G	G	G	G	C	G	G	G	G	G	G	G	G	G	G	G	G	G	G	G	G	G	G	G	G	G	G	G	G	G	G	G	G	G	G
rs45338449	5	1109427	Non-Synonymous	PFE1325w	1	G/A	A	G	G	G	G	G	G	G	G	A	A	A	G	A	G	G	A	A	A	G	G	G	A	A	G	A	A	G	G	G	A	G	G	G	G	G	G	G	G	G	G	G	G
rs45339232	5	1132323	Intergenic		0.974359	G/T	G	G	T	T	G	T	G	G	G	G	G	G	G	G	G	G	G	G	G	G	G	G	G	G	G	G	G	G	G	G	G	T	T	G	T	G	T	T	G	T	T	G	G
rs45339288	5	1159412	Synonymous	PFE1400c	1	G/C	G	G	C	C	G	C	C	G	G	G	G	G	G	G	G	G	G	G	G	G	G	G	G	G	G	G	G	G	G	G	G	C	C	C	C	C	C	C	G	C	C	G	C
rs45339321	5	1174571	Intergenic		0.987179	T/C	C	C	T	T	T	T	T	T	T	T	T	T	T	T	C	T	T	T	T	T	T	T	T	T	T	T	T	T	T	T	T	T	T	T	T	T	T	T	T	T	T	T	T
rs45339981	5	1194054	Intronic	PFE1455w	0.807692	T/C	C	C					T		C	C	C	C	C	C		C	C	C	C	C	T	T	C	C	C	C	C	C	C	C	T	T	T	T	T	T	T	T	T	T		C	T
rs45340874	5	1237387	Non-Synonymous	PFE1515w	0.935897	A/T	T	T	A	A	A	A	A	A	T	A	A	A	A	A		T	T	T	T	T	A	A			T	A		T	A	T	T	A	A	A	A	A	A	A	A	A	A	A	A
rs45341763	5	1274274	Non-Synonymous	PFE1555c	1	G/A	G	G	A	A	A	A	G	A	A	G	G	A	A	A	G	A	G	G	A	G	G	A	G	G	G	G	G	G	G	A	G	A	G	G	A	G	A	G	A	G	A	G	A
rs45341788	6	69079	Synonymous	PFF0080c	0.807692	G/T	G			G	G	G	G	G	T	T	G	T	T	G			T	G	G	G		G	T	G	G	G	T	G	T	G	T		T			G	T	T	G	G		T	G
rs45343635	6	145472	Non-Synonymous	PFF0175c	1	C/G	C	C	G	G	G	C	G	C	G	C	C	C	C	G	C	C	C	G	G	G	G	C	G	C	G	C	C	G	G	C	G	C	G	C	C	G	G	G	C	G	G	C	C
rs45343688	6	179165	Intergenic		1	C/T	T	C	C	C	C	C	C	C	C	C	C	C	C	C	C	C	C	C	C	C	C	C	C	C	C	C	C	C	C	C	C	C	C	C	C	C	C	C	C	C	C	C	C
rs45400185	6	232628	Non-Synonymous	PFF0275c	1	C/A	A	C	C	C	C	C	C	C	C	C	C	C	C	C	C	C	C	C	C	C	C	C	C	C	C	C	C	C	C	C	C	C	C	C	C	C	C	C	C	C	C	C	C
rs45337544	6	252274	Synonymous	PFF0295c	0.987179	C/T	C	C	T	T	C	T	T	C	C	C	C	C	C	C	C	C	C	C	C	C	C	C	C	C	C	C	C	C	C	C	C	T	T	T	T	C	T	T	T	T	T	C	T
rs45338535	6	315729	Non-Synonymous	PFF0375c	0.987179	T/C	C	T	T	T	T	T	C	T	T	T	T	T		C	C	T	T	T	T	C	T	T	T	T	T	T	T	C	C	T	T	T	T	T	T	T	T	T	T	T	T	T	T
rs45338554	6	321003	Non-Synonymous	PFF0380w	1	A/T	A	T	A	A	A	A	A	A	T	T	A	A	A	A		A	A	A	A	A	A	A	A	A	A	T	A	A	A	A	A	A	A	A	A	A	A	A	A	A	A	A	A
rs45339521	6	408695	Non-Synonymous	PFF0475w	1	T/A	A	T	T	T	T	T	T	A	T	T	T	A	T	A	A	T	T	T	A	T	T	A	A	T	T	T	A	T	A	T	T	T	T	T	T	T	T	T	T	T	T	T	T
rs45340436	6	415258	Non-Synonymous	PFF0480w	0.987179	C/G	C	G	C	C	C	C	C	C	C	G	C	C	C	C	C	C	C	C	C	C	C	C	C	C		C	C	C	C	C	C	C	C	C	C	C	C	C	C	C	C	C	C
rs45340496	6	450726	Intronic	PFF0520w	1	T/G	T	G	G	G	T	G	G	T	G	T	T	T	T	G	G	T	T	T	T	G	T	G	T	T	G	T	T	T	T	T	T	G	G	G	G	G	T	G	G	G	G	G	G
rs45340526	6	493449	Non-Synonymous	PFF0575c	0.974359	A/G	A	A	G		A	G	G	A	A	A	A	A	A	A	G	A	A	A	A	A	A	A	A	A	A	A	A	A	A	A	A	G	G	G	G	G	G	G	G	G	G	A	G
rs45341557	6	510590	Non-Synonymous	PFF0590c	1	T/C	C	C	T	T	T	T	T	T	C	C	C	C	C	C	T	C	C	C	C	C	C	C	C	C	C	C	C	C	C	C	C	T	T	T	T	T	T	T	T	T	T	C	T
rs45341567	6	515986	Non-Synonymous	PFF0595c	0.948718	T/A	T	A	A	A	T	A	T	T	A	A	A	A	A	T	T		T	A	A	T	A	A	T	A	A	A	A	T	A	A	A	T	A	A	A	T	T	A	T	T	T		A
rs45343259	6	576688	Non-Synonymous	PFF0670w	1	T/A	A	T	T	T	T	T	T	A	T	T	T	A	T	A	T	T	T	T	T	A	T	T	T	T	A	T	T	T	T	T	T	T	T	T	T	T	T	T	T	T	T	T	T
rs45343304	6	584274	Non-Synonymous	PFF0675c	1	T/C	C	T	T	T	T	T	T	T	T	T	T	T	T	T	T	T	T	T	T	T	T	T	T	T	T	T	T	T	T	T	T	T	T	T	T	T	T	T	T	T	T	T	T
rs45344158	6	615697	Non-Synonymous	PFF0715c	1	C/A	C	A	C	C	C	C	C	C	A	C	C	C	C	C	A	C	C	C	C	C	C	C	C	C	A	C	C	C	C	C	C	C	C	C	C	A	C	A	C	C	C	A	C
rs45398124	6	638085	Synonymous	PFF0745c	1	A/T	T	A	A	A	A	A	A	A	A	A	A	A	A	A	T	A	A	A	A	A	A	A	A	A	A	A	A	A	A	A	A	A	A	A	A	A	A	A	A	A	A	A	A
rs45400545	6	682442	Synonymous	PFF0795w	0.974359	T/C	C	T	T	T	T	T	T		T	T	C	C	T	T	C	T	T	T	T	T	T	T	T	T	T	T	T	T	T	T	T	T	T	T	T	T	T	T	T	T	T	T	T
rs45400581	6	697321	Non-Synonymous	PFF0815w	1	C/A	C	C	A	A	C	A	A	C	C	C	C	C	A	C	C	C	C	C	C	C	C	C	C	C	C	C	C	C	C	C	C	A	A	A	A	C	C	C	A	A	A	C	A
rs45342448	6	799787	Non-Synonymous	PFF0930w	0.987179	T/G	G	T	G	G	T	G	T	T	T	G	T	G	T			G	G	T	G	G	T	G	T	T	T	G	T	G	G	G	G	T	G	G	T	G	G	G	G	G	T	G	G
rs45343338	6	856788	Synonymous	PFF1000w	0.935897	A/G		G	A	A		A	A		G	A	A	A	A	A		A	A	A	A	A	A	A	A	A	A	A	A	A	A	A	A	A	A	A	A	A	A	A	A	A	A	A	A
rs45343367	6	869446	Non-Synonymous	PFF1020c	0.987179	C/A	C	A	C	C	C	C	C	C	A	C	C	C	C	C	A	C	C	C	C	C	C	C	C	C	C	C	C	C	C	C	C	C	C	C	C	C	C	C	C	C	C	C	C
rs45343409	6	903242	Intergenic		1	T/C	C	T	T	T	T	T	T	T	T	T	T	T	T	T	T	T	T	T	T	T	T	T	T	T	T	T	T	T	T	T	T	T	T	T	T	T	T	T	T	T	T	T	T
rs45344051	6	938236	Synonymous	PFF1105c	0.974359	A/G	A	A	G	A	G	A	A	A	A	A		G	A	A			A	A	A	G	A	G	A	A	A	A	A	G	A	A	A	G	G	A	G	G	G	A	G	G	G	A	G
rs45402661	6	1012114	Non-Synonymous	PFF1195c	1	G/T	T	G	G	G	G	G	G	G	G	G	G	G	G	T	G	T	G	G	G	G	G	G	G	G	G	G	G	G	G	G	G	G	G	G	G	G	G	G	G	G	G	G	G
rs45402681	6	1028546	Synonymous	PFF1225c	1	A/T	T	A	A	A	A	A	A	A	A	A	A	A	A	A	T	A	T	A	A	A	A	A	A	T	A	A	A	A	A	A	A	A	A	A	A	A	A	A	A	A	A	A	A
rs45402708	6	1040345	Synonymous	PFF1240w	0.923077	G/A	G	A	A	A		A	G	A		A	A	A	A	A		G	G	A	A	A	G	G	A	A	A	G	A	A	G	A	A	A	A	A	A	A	A	A	A	A	A	A	A
rs45403564	6	1073246	Intergenic		1	A/G	A	A	G	A	A	A	A	A	A	A	A	A	A	A	G	A	A	A	A	A	A	A	A	A	A	A	A	A	A	A	A	G	A	G	A	G	A	A	G	G	A	A	G
rs45403571	6	1079213	Intronic	PFF1300w	0.961538	G/C	C	C	G	G	C	G	G	C	C	G	C	C	G	C	C	C	C	G	C	C	C	C	C	C	C	C	C	C	G	G	G	G	C	G	C				G	G	G	C	G
rs45338335	6	1115373	Synonymous	PFF1350c	0.987179	G/A	G	G	A	A	G	A	A	G	G	A	G	G	A	G	A	G	G	G	G	G	G	G	G	G	G	G	G	G	A	G	A	A	A	A	A	A	A	G	A	A	A	G	A
rs45338360	6	1131845	Non-Synonymous	PFF1365c	1	T/C	T	T	C	T	T	C	T	T	T	T	T	T	T	T	C	T	T	T	T	T	T	T	T	T	T	T	T	T	T	T	T	C	C	C	C	C	C	C	C	C	C	T	C
rs45338377	6	1152802	Synonymous	PFF1365c	1	A/G	A	A	G	A	A	G	A	A	A	A	A	A	A	A	G	A	A	A	A	A	A	A	A	A	A	A	A	A	A	A	A	G	A	G	G	G	A	G	G	G	G	A	G
rs45338396	6	1174041	Intergenic		0.987179	T/A	T	A	T	T	T	T	T	A	A	T	T	A	T	A	A	A	A	A	A	A	A	A	A	A	A	T	A	A	T	A	T	T	T	T	T	T	T	T	T	T	T	A	T
rs45338990	6	1226825	Non-Synonymous	PFF1440w	1	A/G	G	A	A	A	A	A	A	A	A	A	A	A	A	G	A	A	A	A	A	A	A	A	A	A	A	A	A	A	A	A	A	A	A	A	A	A	A	A	A	A	A	A	A
rs45340770	6	1289574	Non-Synonymous	PFF1495w	0.846154	C/A	A	A		C		C	C	A	A	C	A	A		A		C	C	C	A	A	C	A	C	A	C	C	C	A	C	C	C	A	C	C	C	C	C	A		C	C	C	C
rs45340822	7	75901	Intergenic		0.884615	G/A	A	A	A		A	A	A	A	A	A	A	A	A	A	A		A	G	G	A	A	A	G	A	G	A	G	G	G	A	A	A	A	A		A	G	A		A	G	G	G
rs45341846	7	80412	Intergenic		0.910256	T/C		C	C	C	C	T	C		C		C	C	C	C	T	C	C	C	T	C	C	C	C	T	C		C	C	T	C	C	T	C	C	T	T	T	T	C	C	C	C	C
rs45341870	7	86894	Synonymous	MAL7P1_226	0.935897	A/G	G	A		A	A	A		A	A	A	A	A	A	A	A	G	A	A	A	A	A	A	A	A	A	A	A	A	A	A		A	A	A	A	A	A	A	A	A	A	A	A
rs45341880	7	90264	Synonymous	MAL7P1_227	0.974359	T/C	T	T	C	C	T	C		T	T	T	C	T	C	C		T	T	C	T	T	T	T	T	T	T	C	T	T	C	C	T	T	T	T	C		C	C	C	T	C	T	T
rs45341881	7	90330	Synonymous	MAL7P1_227	0.987179	C/T	T	C	C	C	C	C	C	C	C	C	C	C	C	C	C	C	C	C	C	T	C	C	C	C	C	C	C	C	C	C	C	C	C	C	C	C	C	C	C	C	C	C	C
rs45341888	7	90439	Non-Synonymous	MAL7P1_227	0.948718	A/G	G	A	A	A	A	A	A	A	A	A	G	A	A	A	A	A	A	A	A	A	A	A	A	A	A	A	A	A	A	A	A	A	A	A	A	A	A	A	A	A	A	A	A
rs45341889	7	90514	Non-Synonymous	MAL7P1_227	0.948718	T/G	G	G		T	G	T	G	T	G	G	T	G	G	G	G	G	T	G	G	T	T	G	T	G	G	T	T	T	G	G	T	T	T	T	T	T	T	T	T	T	T	T	T
rs45342651	7	101573	Intergenic		0.974359	A/C	A	C		A	A	A	A	A	C	C	C	C	A	C		C	A	C	C	A	A	C	C	A	C	C	C		C	C	C	A	A	C	A	A	A	C	A	A	A	C	A
rs45342670	7	110448	Synonymous	MAL7P1_229	0.987179	G/A	A	G	G	G	G	A	A	G	G	G	G	A	G	G	A	G	A	G	A	A	A	A	A	A	A	G	G	G	G	G	G		A	G	A	A	G	G	G	G	G	A	G
rs45342671	7	110480	Non-Synonymous	MAL7P1_229	0.987179	T/C	T	C	C	C	C	T	T	C	C	C	C	T	C	C	T		T	C	T	T	T	T	T	T	T	C	C	C	C	C	C	T	T	C	T	T	C	C	C	C	C	T	C
rs45342672	7	110502	Synonymous	MAL7P1_229	0.987179	C/T	T	C	C	C	C	T	C	C	C	C	C	T	C	C	T	C	T	C	T	T	T	T	T	T	T	C	C	C	C	C	C		T	C	T	T	C	C	C	C	C	T	C
rs45342674	7	110540	Non-Synonymous	MAL7P1_229	0.948718	T/C	T	T	T		C	T	C	C	T	C	C	T	C	C	T	C	T	C	T	T	T	T	T	T	T	T	T	C	C	C	T	T	T	C	T	T	C	C	C	C		T	T
rs45342676	7	110673	Synonymous	MAL7P1_229	0.897436	G/A		A	G		G	G	G	G		G	G		G	G	G	A	A	G	A	G	A	A		A	A	A	A	G	G	A	A	A	G	G	A	A	A	G		G		A	A
rs45342677	7	110709	Synonymous	MAL7P1_229	0.948718	G/A	A	A	G	A	G	G	G	G		G	G	A	G	A			A	G	A	G	A	A	A	A	A	A	A	A	G	A	A	A	G	G	A	G	A	G	A		A	A	A
rs45342681	7	110792	Non-Synonymous	MAL7P1_229	0.974359	T/C	T	C	T	C	T	T	T	T	C	T	T	C	T	T	C	T	C	T	C	T	C	C	T	T	C	T	C	T	T	C	C	T	T	T	T	T	C	T	T	T	T	T	T
rs45342682	7	110799	Synonymous	MAL7P1_229	0.961538	A/G	A	G	A	G	A	A	A	A	G	A	A	G	A	A	G	A		A	G	A	G	G	A	A	G	A	G	A	A	G		A	A	A	A	A	G	A	A	A	A	A	A
rs45342683	7	110801	Non-Synonymous	MAL7P1_229	1	C/A	C	A	C	A	C	C	C	C	A	C	C	A	C	C	C	C	A	C	A	C	A	A	C	C	A	C	A	C	C	A	A	C	C	C	C	C	A	C	C	C	C	C	C
rs45342684	7	110852	Non-Synonymous	MAL7P1_229	0.961538	C/G	C	G	C		C	C	C	C	G	C	C	C	G	C	G	G	G	C	G	G	G	G	G	C	G	G	G	G	G	G	G	C	G	C	G	G	C	C	C	C	C	C	G
rs45342685	7	110853	Synonymous	MAL7P1_229	0.948718	A/G	A	G	A		A	A	A	A	G	A	A	A	G	A	G	G	G	A	G	G	G	G	G	A	G	G	G	G	G	G	G	A	G	A	G	G	A	A	A	A	A	A	G
rs45342686	7	110867	Synonymous	MAL7P1_229	1	G/A	G	A	G	G	G	G	G	G	A	G	G	G	A	G	G	A	A	G	A	A	A	A	A	G	A	A	A	A	A	A	A	G	A	G	A	A	G	G	G	G	G	G	A
rs45342688	7	111016	Non-Synonymous	MAL7P1_229	0.974359	T/C	C	C	T	T	T	T	T	C	C	T	T	C	T	T	C	C	C	T	C	C	C	C	C	C	C	C	C	C	C	C	C	T	C	T	T		T	T	T	T	T		C
rs45342689	7	111017	Non-Synonymous	MAL7P1_229	0.961538	T/C	T	T	C		T	T	T	C	T	T	T	C	T	T	T	T	T	C	T	T	T	T	T	T	T	T	T	T	T	T	T	T	T	T	T	T	T	T	T	T	T		T
rs45342690	7	111053	Non-Synonymous	MAL7P1_229	0.987179	G/T	G	T	G	G	G	G	G	G	T	G	G	G	G	G	T	G	T	G	T	G	T	T	G	G	T	T	T	T	G	T	T	G	G	G	G	G	G	G	G	G	G	G	G
rs45342691	7	111056	Non-Synonymous	MAL7P1_229	0.987179	G/T	G	T	G	G	G	G	G	G	T	G	G	G	G	G	G	G	T	G	T	G	T	T	G	G	T	T	T	T	T	T	T	G	G	G	G	G	G	G	G	G	G	G	G
rs45342692	7	111065	Non-Synonymous	MAL7P1_229	0.987179	C/T	C	C	C	T	T	T	C	C	C	C	T	C	T	T	C	T	C	C	C	C	C	C	T	C	C	C	C	C	C	C	C	T	C	C	T	T	T	C		C	T	C	C
rs45342707	7	111299	Non-Synonymous	MAL7P1_229	0.884615	G/T	T	G	G		T	G	G		G	G	T	T	T			T	G	T		G	G	G	T	G	G	G	G	G	G	T	T	T	G	G	T		T	G		G	G		G
rs45342708	7	111320	Non-Synonymous	MAL7P1_229	0.974359	C/G	G	C	C	G	G	C	C	C	C	C	G	G	G	G	G	G	C	G	C	C	C	C	G	C	C	C	C	C	C	C	C	G	C	C	G	G	G	C		C	G	C	C
rs45342709	7	113377	Synonymous	MAL7P1_229	1	A/G	A	G	A	A	A	A	A	A	G	A	A	A	A	A	A	A	A	G	A	G	G	A	G	A	A	A	G	A	A	A	G	A	A	A	G	A	A	A	A	A	A	A	G
rs45342712	7	113834	Intronic	MAL7P1_229	0.961538	G/T	G	G	T	G	G	G	G		G	G	G	G		G	G	G	G	G	G	G	G	T	G	G	T	G	G	G	G	G	G	G	G	G	G	G	G	G	G	G	G	G	G
rs45342713	7	114265	Synonymous	MAL7P1_229	0.961538	A/G	A	A	A	A	A	A	A		A	A	A	A	A	A	G	A	A	A	A	A	A	A	A	A	A	A	A	A	A	A	A	A	A	A	A	A	A	A	A	A	A	A	A
rs45342721	7	126602	Synonymous	MAL7P1_5	0.948718	C/T	C	T		C	C	T	C	C		C	C	C	C	C	T	C	C	C	C	C	C	C	C	C	C	C	C	C	C	C	C	C	C		C	C	C	C	C	C	C	C	T
rs45342722	7	126604	Non-Synonymous	MAL7P1_5	1	G/T	G	T	G	G	G	T	G	G	G	G	G	G	G	G	T	G	G	G	G	G	G	G	G	G	G	G	G	G	G	G	G	G	G	G	G	G	G	G	G	G	G	G	T
rs45342729	7	126785	Synonymous	MAL7P1_5	0.846154	T/C		C	C	C		C	T	T	T	T	T	T	T	T		T	T	T	T	T	T	T	T		T	T	T	T	T	T	T	T		T		T	T	T	T	T	T	T
rs45343442	7	127107	Non-Synonymous	MAL7P1_5	0.974359	C/T	T	C	C	C	C	C	C	C	C	C	C	C	C	C	C	C	C	C	C	C	C	C	C	C	C	C		C	C	C	C	C	C	C	C	C	C	C	C	C	C	C	C
rs45343454	7	127897	Synonymous	PF07_0002	0.974359	T/C	C	T	T	T	C	T	T	T	T	T	T	T	C	T	C		T	T	C	T	T	C	C	T	T	C	C	C	C	C	C	T	T	T	T	T		C	T	C	T	T	T
rs45343458	7	132105	Non-Synonymous	PF07_0003	0.987179	A/T	A	T	T	T	A	A	T	T	A	T	A	T	A	A	T	T	T	T	T	T	T	A	T	T	A	T	T	A	T	T	A	A	A	T	A	T	A	A	A	A	A	A	A
rs45343459	7	132149	Non-Synonymous	PF07_0003	0.961538	T/G	T	G	G	G	T	T	G	G	T	G	T	G	G		G	G	G	G	G	G	G	T	G	G	T	G	G	T	G	G	G	T	T	G	G	G		G	G	T	T	G	T
rs45343463	7	132191	Non-Synonymous	PF07_0003	0.948718	C/G	C	G	G	G	C	C	G	G	C	G	C	G		C	G	G	G	G	G	G	G	C	G	G	C	G	G	C	G	G		C	C	G	C	G	C		C	C	C	C	C
rs45343464	7	132200	Non-Synonymous	PF07_0003	0.858974	T/C	T	C	C	C	T	T	C	C	T	C	T	C	T	T	T	C	C	C	C	C	C	T	C	C	T	C	C	T	C			T	T	C	C	C	T	C	T	T	T		T
rs45343481	7	132860	Intergenic		0.961538	A/C	C	A	A	A	C	C	A	A		A	A	A	A	A		A	A	A	A	A	A	C	A	A	C	A	A	A	A	A	A	C	C	A	A	A	A	A	A	C		A	A
rs45343482	7	132861	Intergenic		0.987179	T/A	A	T	T	T	T	T	T	T	T	T	T	T	T	T	T	T	T	T	T	T	T	T	T	T	T	T	T	T	T	T	T	T	T	T	T	T	T	T	T	T	T	T	T
rs45343497	7	133389	Intergenic		0.897436	G/A	A	G	G		A	A	G	A	A	G	G		G			G	G	G	G	G	G	A	G		A	G	G	G	G	G	G		A	G	G	G	G	G	A	A	G	G	A
rs45343503	7	133549	Intergenic		0.846154	C/T	T	C		C		T	C		C		C	C	C	C		C	C		C	C	C	T	C	C	T	C	C	C	C	C	C	T	T	C	C	C	C	C	T	T		C	T
rs45343504	7	133554	Intergenic		0.974359	A/T	T	A	A	A	T	T	A	T	A	A	A	A	A	A		A	A	A	A	A	A	T	A	A	T	A	A	A	A	A	A	T	T	A	A	A		A	T	T		A	T
rs45343509	7	133713	Intergenic		0.987179	G/T	G	G	T	G	G	G	G	G	G	T	G	G	T	G	T	G	G	T	T	G	G	G	G	G	G	G	G	T	G	G	G	G	G	T	T	T	T	T	G	G	T	G	G
rs45343514	7	133892	Intergenic		0.846154	A/C	A	A	C	A			A		A	C	A		A	A		C	A	C	C	A	C		C	C	A	A		C	C	A	C	A		A	A	A	A	A	A		A	A	C
rs45343515	7	133937	Intergenic		1	C/A	C	C	A	C	C	C	C	C	C	C	C	C	C	C	C	C	C	C	C	C	C	C	C	C	C	C	C	C	C	C	C	C	C	C	C	C	C	C	C	C	C	C	C
rs45343516	7	133956	Intergenic		0.961538	G/A	A	G	A	G	A	G	G	A	G	A	G	G	A		G	A	G	A	A	G	A	A	A	A	G	G	G	A	G	G	A	A	G	A	A	A	A	A	G	G	A		A
rs45343517	7	133959	Intergenic		1	A/T	T	A	T	A	T	A	A	T	A	T	A	A	T	T	A	T	A	T	T	A	T	T	T	T	A	A	A	T	A	A	T	T	A	T	T	T	T	T	A	A	T	T	T
rs45343524	7	134194	Intergenic		0.948718	T/C	T	C	T	C	T	T	T	T	C	T	C	T	T	C	T	C	T	T	T	T	T	T	C	T	T	C	C	C	C	T	T	C	T	C	T		T	T	C	T	T	T	T
rs45343525	7	134198	Intergenic		1	T/C	T	T	T	T	C	C	C	T	T	T	T	C	C	T	T	T	T	T	T	C	T	T	T	T	T	T	T	T	T	T	T	C	C	T	T	T	T	T	T	C	T	T	T
rs45343527	7	134241	Intergenic		0.987179	G/A	G	G	G	G	A	A	A	G	G	G	G	A	A	G	G	G	G	G	G	A	G	G	G	G	G	G	G	G	G	G	G		A	G	G	G	G	G	G	A	G	G	G
rs45401340	7	134611	Intergenic		0.987179	G/C	C	C	G	G	C	C	C	C	G	G	C	C	C	G	C	C	C	G	G	C	G	C	C	G	C	C	C	C	C	C	G	C	C	G	C	C	C	C	G	C	C	C	G
rs45401341	7	134730	Intergenic		0.987179	G/A	G	G	G	A	G	G	G	G	A	G	A	G	G	A	G	G	G	G	G	A	G	G	G	G	G	G	G	G	G	G	G	G	G	A	G	G	G	G	A	G	G	G	G
rs45401346	7	134998	Intergenic		0.987179	C/T	C	C	T	C	T	T	T	C	T	T	C	C	C	C	C	C	C	T	T	C	T	C	T	T	C	C	T	C	T	C	T		T	C	C	C	C	C	C	T	C	C	T
rs45401360	7	135313	Non-Synonymous	PF07_0004	1	C/A	C	C	A	C	C	C	C	C	A	C	A	A	C	A	A	A	C	C	C	C	C	C	A	C	A	C	A	C	C	C	C	C	C	C	C	C	C	C	C	C	C	C	A
rs45401361	7	135330	Synonymous	PF07_0004	0.974359	G/T	G	G	T	G	G	G	G	G	T	G	T	T	G	T	T	T	G	G	G	G	G	G	T	G	T	G	T	G	G	G	G	G	G	G	G	G	G	G	G	G		G	T
rs45401362	7	135357	Non-Synonymous	PF07_0004	0.910256	G/T	G	G	T	G	T	T	G	G		T	T	T	G	G	G	G	G	T	T	G	T	G	T	T		G	T	G	T	G	T	G	T	G	G	G	G	G	G	T	G	G	T
rs45401363	7	135413	Non-Synonymous	PF07_0004	0.987179	A/C	A	A	C	A	C	C	A	A	A	C	C	C	A	A	C	A	A	C	C	A	C	A	C	C		A	C	A	C	A	C	A	C	A	A	A	A	A	A	C	A	A	C
rs45401364	7	135479	Non-Synonymous	PF07_0004	1	T/C	C	C	T	C	T	T	T	C	T	T	T	T	C	T	T	T	C	T	T	C	T	C	T	T	T	C	T	T	T	C	T	C	T	C	C	C	C	C	C	T	C	C	T
rs45401368	7	135572	Non-Synonymous	PF07_0004	0.833333	A/G	A	G	A	G	A	A	G	G	G	A	A		G	G	G	G	G	A	A	A	A	G	A		G	G	A	A	A	G			A	G	G	G	G	G	G	A	G	G	A
rs45401370	7	135709	Non-Synonymous	PF07_0004	0.807692	G/C	G	C	G	C			C	C	C	G	G	G		C		C	C	G	G	G	G	G	G		C	C	G	G	G	C		C		C	C	C	C	C	C	G	C	C	G
rs45401371	7	135711	Non-Synonymous	PF07_0004	0.923077	T/A	T	T	T		T	A	T	T	T	T	T	T	T	T		T	T	T	T	T	T	T	T	T	T		T	T	T	T	T	A	A	T	T	T	A		T	A		T	T
rs45401372	7	135764	Non-Synonymous	PF07_0004	0.961538	C/T	C	T	T	T	C	C	T	T	T	C	C	C	T	T	T	T	T	C	C	C	C	C	T	C	T	T	T	C	C	C	C	T	C	T	T	T	T	T	T	C	T	T	T
rs45401373	7	135777	Non-Synonymous	PF07_0004	0.897436	C/A	A	C	C	C	A	A	C	C	C	A	A	A	C	C		C	C	A	A	A	A	A	C	A	C	C	C	A	A	A	A		A	C	C	C		C		A		C	C
rs45401377	7	136072	Non-Synonymous	PF07_0004	0.961538	T/A	A	T	T	T	T	T	T	A	A	A	T	T	A	A			A	T	A	A	A	T	T	T	A	A	T	T	T	T	T	T	T	T	T	T	T	T	A	T	T	A	T
rs45401379	7	136150	Non-Synonymous	PF07_0004	0.987179	T/A	A	T	T	T	T	T	T	A	A	A	T	T	A	A	T	A	A	T	A	A	A	T	T	T	A	A	T	T	T	T	T	T	T	T	A	A	A	A	A	T	A	A	T
rs45401383	7	136429	Synonymous	PF07_0004	0.987179	C/T	T	C	C	C	T	T	C	C	C	C	T	T	C	C	C	C	C	T	C	T	C	T	C	T	C	C	C	T	T	T	T	T	T	C	C	C	C	C	C	T	C	C	T
rs45401384	7	136456	Synonymous	PF07_0004	1	T/C	C	T	T	T	T	T	C	T	T	T	C	C	T	T	T	T	T	C	T	C	C	T	T	C	T	T	T	C	C	C	C	T	T	T	C	C	C	C	T	T	C	T	C
rs45401385	7	136464	Non-Synonymous	PF07_0004	1	T/C	C	T	T	T	T	T	C	T	T	T	C	C	T	T	T	T	T	C	T	C	T	T	T	C	T	T	T	C	C	C	C	T	T	T	C	C	C	C	T	T	C	T	C
rs45401386	7	136479	Synonymous	PF07_0004	0.974359	A/G	G	A	A	A	A	A	G	A	A	A	G	G	A	A		A	A	G	A	G	A	A	A	G	A	A	A	G	G	G	G	A	A	A	G	G	G	G	A	A	G	A	G
rs45401387	7	136489	Synonymous	PF07_0004	0.935897	T/C	C	T	T	T		T	C		T	C	C	C	T	T	T	T	T	C	T	C	T	T	T	C	T	T	T	C	C	C	C	T	T	T	C	C	C	C	T	T	C	T	C
rs45401389	7	136581	Non-Synonymous	PF07_0004	0.935897	T/G	G	T	G	T		T	T	T	T	T	G	G	T	T		T	T	G	T	G	T	T	T	G	T	T	T	G	G	G	G	T	T	T	T	T	T	T	T	T	T	T	G
rs45401390	7	136640	Non-Synonymous	PF07_0004	0.948718	T/C	C	T		T	C	T	T	T	T	T	C	C	T	T		T	T	C	T	T	T	T	T	C	T	T	T	C	C	C	C	T	T	T	T	T	T	T	T	T	T	T	C
rs45401392	7	136676	Non-Synonymous	PF07_0004	1	A/G	G	A	G	A	G	A	G	A	A	A	G	G	A	A	A	A	A	G	A	A	A	A	G	G	A	A	A	G	G	G	G	A	A	A	G	G	G	G	A	A	G	A	G
rs45401393	7	136693	Synonymous	PF07_0004	0.961538	T/C	C	T		T	C	T	T	T	T	T	C	C	T	T	T	T	T	C	T	T	T	T	T	C	T	T	T	C	C	C	C	T	T	T	T	T	T	T	T	T	T	T	C
rs45401395	7	136755	Non-Synonymous	PF07_0004	0.987179	C/T	C	C	C	C	C	T	T	C	C	C	C	C	C	C	T	C	C	C	C	C	C	C	C	C	C	C	C	C	C	C	C		T	C	T	C	T	T	C	T	T	C	C
rs45401396	7	136761	Non-Synonymous	PF07_0004	0.897436	C/T	C	C		C		T	T		C	C	C	C	C	C	T	C	C	C	C	C	C	C	C	C	C	C	C	C	C	C	C		T	C		C	T		C	T	T	C	C
rs45401397	7	136763	Non-Synonymous	PF07_0004	0.923077	A/G	A	A	A	A	A	G	G		A	A	A	A	A	A	G	A	A	A	A	A	A	A	A	A	A	A	A	A	A	A	A		G	A	G	A	G		A	G	G	A	A
rs45401415	7	137155	Synonymous	PF07_0004	0.923077	T/G	T	G	G	G	T		G	G	G	G	T	T	G	G		G	T	G	G	T	T	G	G	T	G	T	G	T	T	G	T		G	G		G		G	G		G	G	G
rs45401423	7	137221	Synonymous	PF07_0004	0.935897	G/T	T	G	G	G	T	T	G	G	G	G	T	T	G	G	G	G	T	G	G	T	T	G	G	T	G	T	G	T		G	T		G	G		G		G	G		G	G	G
rs45401425	7	137315	Non-Synonymous	PF07_0004	0.987179	T/G		T	T	T	G	T	T	T	T	T	G	G	T	T	T	T	G	T	G	G	G	T	T	G	T	G	T	G	G	T	G	T	T	T	G	G	G	G	T	T	G	T	T
rs45401428	7	137341	Non-Synonymous	PF07_0004	0.961538	T/A	A	T	T	T	A	T	T	T	T	T	A	A	T	T	T	T	A	T	A	A	A	T	T	A	T	A	T	A	A	T	A	T	T	T	A	A	A	A	T	T		T	T
rs45402531	7	137423	Non-Synonymous	PF07_0004	1	G/T	T	G	G	G	T	G	G	G	G	G	T	T	G	G	G	G	T	G	T	T	T	G	G	G	G	T	G	T	T	G	G	G	G	G	G	G	G	G	G	G	G	G	G
rs45402536	7	137719	Synonymous	PF07_0004	0.948718	T/C	T	T	C	C	T	C	C	C	C	C	T	T	C	C	C	C	T	C	T	T	T	C	C	C	C	T	C	T	T	T	C	C	C	C		C		C	C	C	C	C	C
rs45402537	7	137841	Non-Synonymous	PF07_0004	1	T/C	T	T	T	T	T	C	T	T	T	T	T	T	T	T	C	T	T	T	T	T	T	T	T	T	T	T	T	T	T	T	T	C	C	T	T	T	T	T	T	C	T	T	T
rs45402538	7	137899	Synonymous	PF07_0004	0.961538	C/T	C	C	C	C	C	T	C	C	C	C	C	C	C	C	T	C	C	C	C	C	C	C	C	C	C	C	C	C	C	C	C	T	T	C	C	C	C	C	C	T		C	C
rs45402542	7	138507	Intergenic		1	G/C	G	G	G	G	G	C	C	C	G	G	C	C	C	G	C	G	G	C	G	G	C	G	G	G	G	G	G	G	G	G	C	G	C	G	C	G	C	G	G	C	C	G	G
rs45402552	7	139042	Intergenic		0.987179	C/G	C	C	C	C	C	C	C	C	C	C	C	C	C	C	G	C	G	C	C		C	C	C	C	C	C	C	G	C	C	C	C	C	C	C	C	C	C	C	C	C	C	C
rs45402559	7	140204	Non-Synonymous	MAL7P1_6	0.974359	T/G	T	T	T	T	T	T	G	T	T	T	G	T	T	G		G	G	G	G	G	G	G	G	G	G	G	G	G	G	T	G	T	T	T	T	T	T	T	G	T	T	G	T
rs45402563	7	140454	Non-Synonymous	MAL7P1_6	0.987179	C/A	C	C	A	C	C	C	A	A	A	C	A	C	A	C		A	C	C	C	C	C	C	A	C	C	C	A	C	C	A	C	C	C	C	C	C	C	C	A	C	C	C	C
rs45402564	7	140541	Non-Synonymous	MAL7P1_6	0.987179	T/C	T	T	C	T	T	T	C	C	C	T	C	T	T	T	C	C	T	T	T	T	T	T	T	T	T	T	T	T	T	C	T	T	T	T	T	T	T	T	T	T	T	T	T
rs45402572	7	142789	Intergenic		1	C/A	C	C	A	A	C	A	C	C	C	C	C	C	C	C	C	C	C	C	C	C	C	C	C	A	C	C	C	C	C	C	C	A	A	C	C	C	C	C	C	A	C	C	C
rs45402575	7	142912	Intergenic		0.974359	G/A	G	A	A	A	G	A	G	G	G	G	G	G	G	G		G	G	G	G	G	G	G	G	A	A	G	G	G	G	G	G	A	A	G	G		G	A	G	A	G		G
rs45402581	7	144251	Intronic	MAL7P1_7	0.910256	G/A	A	G	G	G		G	G	A	G	G	G	A	G	G		G	G	G	G	A	G	G	G	G	G	G	G	G	G	G	G	G	G	G	A	A	A	A	G	G	A	G	G
rs45402583	7	144520	Non-Synonymous	MAL7P1_7	0.987179	G/T	G		G	G	T	G	G	G	G	G	G	G	G	G	T	G	G	G	G	G	G	T	G	G	G	G	G	G	G	G	G	G	G	G	G	G	G	G	G	G	G	G	G
rs45402584	7	145765	Synonymous	MAL7P1_7	1	A/G	G	G	A	A	G	A	A	G	G	G	G	A	A	G	G	G	A	G	G	A	G	A	A	A	A	A	A	A	G	G	G	A	A	A	A	A	A	A	A	A	A	A	A
rs45402601	7	155524	Intergenic		0.897436	T/C	T	T	T	C	T		C	T	T	T	T		T	T	T	T	T	T	C	T	C	T	T	C	T	C	T	T	T	C	T	C	C	C	C	C	C	C	T	C		T	C
rs45402606	7	160648	Non-Synonymous	PF07_0008	0.961538	C/T	C	C	T	T	C	T	C			C	C	C	C	C		T	C	C	C	C	C	C	C	C	C	C	C	C	C	C	C	T	T	T	T	T	T	T	T	T	T	C	T
rs45402608	7	160878	Non-Synonymous	PF07_0008	0.948718	C/T	C	C	T		C	T	C		C	C	C	C	C	C	T	T	C	C	C	C	C	C	C	C	C	C	C	C	C	C	C	T	T	T	T	T	T	T	T	T	T	C	T
rs45402611	7	165705	Intergenic		0.987179	C/A	C	C	C	C	C	C	C	C	C	C	C	C	C	C	A	C	C	C	C	C	C	C	C	C	C	C	C	C	C	C	C	C	C	C	C	C	C	C	C	C	C	C	C
rs45402613	7	168243	Intergenic		1	C/G	C	G	C	C	C	C	C	C	C	C	C	C	C	C	G	C	C	C	C	C	C	C	C	C	C	C	C	C	C	C	C	C	C	C	C	C	C	C	C	C	C	C	C
rs45402615	7	169185	Intronic	MAL7P1_10	1	C/T	T	T	C	C	C	C	C	C	C	T	C	C	C	C	T	C	C	C	C	C	C	C	C	C	T	T	C	C	C	C	C	C	C	C	C	C	C	C	C	C	C	C	C
rs45402616	7	169461	Intergenic		1	T/C	C	T	T	T	T	T	T	T	T	T	T	T	T	T	C	T	T	T	T	T	T	T	T	T	T	T	T	T	T	T	T	T	T	T	T	T	T	T	T	T	T	T	T
rs45402620	7	171684	Synonymous	PF07_0010	1	G/A	G	G	G	G	G	G	G	G	G	G	G	G	G	G	G	G	A	G	G	G	G	G	G	G	G	G	G	G	G	G	G	G	G	G	G	G	G	G	G	G	G	G	G
rs45402621	7	172629	Synonymous	PF07_0010	1	C/T	C	T	C	C	C	C	C	C	C	C	C	C	C	C	T	C	C	C	C	C	C	C	C	C	T	C	C	C	C	C	C	C	C	C	C	C	C	C	C	C	C	C	C
rs45402622	7	173100	Synonymous	PF07_0010	1	C/T	T	C	C	C	C	C	C	C	C	C	C	C	C	C	C	C	C	C	C	C	C	C	C	C	C	C	C	C	C	C	C	C	C	C	C	C	C	C	C	C	C	C	C
rs45402623	7	173474	Non-Synonymous	PF07_0010	1	A/G	A	G	A	A	A	A	G	A	A	A	A	A	A	A	G	A	A	A	A	A	A	A	A	A	A	A	A	A	A	A	A	A	A	A	A	A	A	A	A	A	A	A	A
rs45402625	7	173483	Non-Synonymous	PF07_0010	1	T/C	T	C	T	T	T	T	C	T	T	T	T	T	T	T	C	T	T	T	T	T	T	T	T	C	T	T	T	T	T	T	T	T	T	T	T	T	T	T	T	T	T	T	T
rs45402626	7	173490	Synonymous	PF07_0010	1	C/T	C	T	C	C	C	C	T	C	C	C	C	C	C	C	T	C	C	C	C	C	C	C	C	T	C	C	C	C	C	C	C	C	C	C	C	C	C	C	C	C	C	C	C
rs45403336	7	177851	Intergenic		0.807692	T/A	A	T	T	T		T	T		A	A		T	A	T	A	T	T	A		T	T	A	T	A	T	T	T	T	T	T	T	T	T	T	T	T	T	T	T	T	T	T	T
rs45403337	7	177975	Non-Synonymous	PF07_0012	1	T/C	T	T	T	T	C	T	T	T	T	T	C	T	T	T	T	C	T	T	T	T	T	T	T	T	T	T	T	C	C	T	T	T	T	T	T	T	T	T	T	T	T	T	T
rs45403338	7	178002	Non-Synonymous	PF07_0012	0.974359	C/T	C	C	C	C	T	C	C	C	C	C	T	T	C	C	T	T	T	C	C	T	C	C	C	C	C	C	C	T	T	C	C	C	C	C	C	C	C	C	C	C	C	C	C
rs45403339	7	178087	Non-Synonymous	PF07_0012	1	T/C	T	T	T	T	C	T	T	T	T	T	C	C	T	T	T	T	T	T	T	T	T	T	T	T	T	T	T	C	C	T	T	T	T	T	T	T	T	T	T	T	T	T	T
rs45403340	7	179200	Non-Synonymous	PF07_0012	1	C/G	C	G	C	C	C	C	C	C	C	C	C	C	C	C	C	C	C	C	C	C	C	C	C	C	C	C	C	C	C	C	C	C	C	C	C	C	C	C	C	C	C	C	C
rs45403342	7	179273	Synonymous	PF07_0012	0.987179	C/T	C	C	T	C	C	C	C	C	C	C	C	C	C	C	C	C	C	C	C	C	C	C	C	C	C	C	C	C	C	C	C	C	C	C	C	C	C	C	C	C		C	C
rs45403346	7	179315	Non-Synonymous	PF07_0012	0.935897	T/A	A	T	T	A	A	T	A	A	A	T	T	A	T	A	A	A	A	A		T	A	A	A	T	T	A	T	A	T	T	T	A	T	T	T		T	T	T	A	T	T	A
rs45403347	7	179959	Non-Synonymous	PF07_0012	0.987179	G/A	G	G	A	G	G	G	G	G	G	G	G	G	G	G		G	G	G	G	G	G	G	G	G	G	G	G	G	G	G	G	G	G	G	A	G	A	G	G	G		G	G
rs45403348	7	181086	Non-Synonymous	PF07_0012	1	T/C	T	C	T	T	T	T	T	T	T	T	T	T	T	T		T	C	T	T	T	T	T	T	T	T	T	T	T	T	T	T	T	T	T	T	T	T	T	C	C	T	T	T
rs45403364	7	191222	Non-Synonymous	MAL7P1_12	0.910256	C/G	C	G	C		C	C	C	C	C	C	C	C	C	C		C	C	C	C	C	C	C	C	C	C	C	C		C	C	C	C	C	C	C	C	C	C		C	C	C	C
rs45403368	7	194315	Non-Synonymous	MAL7P1_12	1	G/T	G	G	G	G	G	G	G	G	G	G	G	G	G	G	G	G	G	G	G	G	G	G	G	G	G	G	G	G	G	G	G	G	G	G	G	G	G	G	G	G	G	G	G
rs45403370	7	194468	Non-Synonymous	MAL7P1_12	1	G/A	G	G	A	G	G	G	G	G	G	G	G	G	G	G	A	G	G	G	G	G	G	G	G	G	G	G	G	G	G	G	G	G	G	G	G	G	G	G	G	G	G	G	A
rs45403372	7	196372	Synonymous	MAL7P1_12	1	A/T	A	A	A	A	A	A	A	A	A	A	A	A	A	A	A	A	A	T	A	A	A	A	A	A	A	A	A	A	A	A	A	A	T	A	A	A	A	T	A	A	A	A	A
rs45403385	7	202723	Non-Synonymous	MAL7P1_14	0.948718	G/A	G	A	G	A	A	G	G	A	G	A	A	G	G	A			A	A		A	A	A		A	A	A	A	A	A	G	A	G	G	G	G	G	G	G	G	G	G	A	G
rs45403386	7	203137	Intergenic		0.948718	G/A		A	G		G	G	G	A	G	G	G	G	G	G	A	G	A	G	G	G	A	G	G	G	G	G	G	G	G	G	G	G	G	G	G	G	G	G	G	G	G	G	G
rs45403391	7	205521	Non-Synonymous	PF07_0014	0.974359	T/C	C	C	T	T	C	C	T		T	T	C	T	T	T	C	T	T	T	T	C	T	T		T	T	C	T	T	T	T	C	C	T	T	C	C	C	T	T	C	C	T	T
rs45338137	7	208322	Synonymous	PF07_0014	1	T/C	T	C	T	C	T	T	T	T	T	T	T	T	T	C		T	C	T	T	T	T	T	C	T	T	T	C	T	T	C	T	T	T	T	T	T	T	T	T	T	T	T	T
rs45338138	7	208382	Intergenic		0.961538	T/C	T	C	T	T	T	T	T	T	T	T	T	T	T	T	T	T		T	T	T	T		T	T	T	T	T	T	T	T		T	T	T	T	T	T	T	T	T	T	T	T
rs45338143	7	209157	Non-Synonymous	MAL7P1_15	0.987179	C/A	C	C	C	A	C	A	C	C	C	C	C	C	C	C	C	C	C	C	C	C	C	C	C	C	C	C	C	C	C	C	C		A	C	A	A	A	A	C	A	A	C	A
rs45338144	7	210472	Non-Synonymous	MAL7P1_15	1	T/G	T	G	T	T	T	T	T	T	T	T	T	T	G	T		T	G	T	T	T	T	G	T	T	T	T	T	T	T	T	T	T	T	T	T	T	T	T	T	T	T	T	T
rs45338156	7	211388	Synonymous	MAL7P1_15	1	A/G	A	A	A	A	A	A	A	A	A	A	A	A	A	A	G	A	G	A	A	A	A	A	A	A	G	A	A	A	A	A	A	A	A	A	A	A	A	A	A	A	A	A	A
rs45338164	7	212924	Synonymous	MAL7P1_15	0.987179	T/C	C	T	T	T	T	T	T	T	T	T	T	C	T	T	C	T	T	T	T	C	T	T	T	T	T	T	T	C	T	C	T	C	C	T	T	T	T	C	T	T	T	T	T
rs45338167	7	213105	Non-Synonymous	MAL7P1_15	1	T/C	C	C	T	T	T	T	T	T	T	T	T	C	T	T		T	C	T	T	C	T	T	T	T	T	T	T	C	T	C	T	C	C	T	T	T	T	C	T	T	T	T	T
rs45338168	7	213346	Non-Synonymous	MAL7P1_15	0.948718	C/T	C	T	C	C	C	T	C	T	T	C	T	C	C	C	C	C	T	C	T	C	C	T		C	T	T	C	T	T	C	T	C	C		C	C	C	C	C		C	T	T
rs45338169	7	213419	Synonymous	MAL7P1_15	0.974359	G/A	G	G	G	G	A	G	G	G	G	G	G	G	G	G	G	G	G	G	G	G	G	G	G	G	G	G	G	G	G	G	G	G	G	G	G	G	G	G	G	G	G	G	G
rs45338171	7	214043	Synonymous	MAL7P1_15	1	G/A	G	G	G	G	G	G	G	G	G	G	A	G	G	G	A	G	G	G	G	G	G	A	G	G	G	G	G	G	G	G	G	G	G	G	G	G	G	G	G	G	G	G	G
rs45338172	7	214071	Non-Synonymous	MAL7P1_15	0.987179	T/C	T	T	T	T	T	T	T	T	T	T	C	T	T	C	T	T	T	T	T	T	T	C		T	T	T	T	T	T	T	T	T	T	T	T	T	T	T	T	T	T	T	T
rs45338173	7	214197	Non-Synonymous	MAL7P1_15	1	G/T	G	G	G	G	G	G	G	G	G	T	T	G	G	G	T	G	G	G	G	T	G	T	T	G	G	G	G	G	G	G	G	G	G	G	G	G	G	G	G	G	G	G	G
rs45338181	7	214427	Synonymous	MAL7P1_15	0.935897	A/G	A	G	A	A	A	A	A	A	A	A	G	A	G		A		A	A	A	G	A	G	A	A	G	A	A	A	A	A	G	A	A	A	A	G	A	A	A	A	A		A
rs45338182	7	214451	Synonymous	MAL7P1_15	1	C/T	C	T	C	C	C	C	C	C	C	C	T	C	T	T	C	T	C	C	C	T	C	T	C	C	T	C	C	C	C	C	T	C	C	C	C	T	C	T	C	C	C	T	C
rs45338183	7	215251	Non-Synonymous	MAL7P1_15	1	A/C	C	A	A	A	A	A	A	C	A	A	C	C	C	C	A	C	C	A	C	A	A	A	C	C	A	A	C	A	C	A	A	C	A	A	A	C	C	A	A	C	A	C	A
rs45338184	7	215252	Non-Synonymous	MAL7P1_15	0.987179	A/T	T	A	A	A	A	A	A	T	A	A	T	T	T	T	A	T	T	A	T	A	A	A	T	T	A	A	T	A	T	A	A	T	A	A	A	T	T	A	A	T	A	T	A
rs45338185	7	215305	Non-Synonymous	MAL7P1_15	0.987179	G/T	T	T	G	G	G	G	G	T	G	G	T	T	T	T		T	T	G	G	G	G	G	G	T	T	G	G	G	G	G	G	G	G	G	G	G	G	G	G	G	G		G
rs45338186	7	215470	Non-Synonymous	MAL7P1_15	1	T/G	G	T	T	T	T	T	T	G	G	T	G	T	G	G	T	G	G	T	G	G	G	G	G	G	T	T	G	G	G	G	T	T	T	T	T	T	T	G	T	G	T	G	T
rs45338187	7	215474	Synonymous	MAL7P1_15	0.987179	A/G	G	A	A	A	A	A	A	G	G	A	G	A	G	G	A	G	G	A	G	G	G	G	G	G	A	A	G	G	G	G	A	A	A	A	A	A	A	G	A		A	G	A
rs45338189	7	215687	Synonymous	MAL7P1_15	1	A/G	G	G	A	A	A	A	A	G	G	A	G	A	A	G	G	G	G	G	G	A	G	G	G	A	G	G	G	G	A	G	A	A	A	A	G	G	G	G	G	A	G	G	A
rs45338190	7	215909	Non-Synonymous	MAL7P1_15	0.987179	G/T	T	G	G	G	G	G	G	G	G	G	G	G	G			G	T	G	G	G	T	G	G	T	G	G	G	G	G	T	G	G	G	G	G	G	G	G	G	G	G	G	G
rs45338191	7	216136	Non-Synonymous	MAL7P1_15	1	C/T	T	T	C	C	C	C	C	T	T	C	C	T	T	T	C	T	T	C	T	T	T	C	T	T	T	T	T	C	T	C	T	T	T	C	C	C	C	T	C	C	C	T	C
rs45338192	7	216697	Non-Synonymous	MAL7P1_15	1	T/C	T	C	T	T	T	T	T	T	T	T	T	T	T	T	C	C	T	T	C	C	T	T	T	T	C	T	T	T	T	T	C	T	T	T	T	T	T	C	T	T	T	C	T
rs45338193	7	216981	Non-Synonymous	MAL7P1_15	1	C/A	C	A	C	C	C	C	C	C	C	C	A	C	C	C	C	C	C	C	C	C	C	A	C	C	A	C	C	C	C	C	C	C	C	C	C	C	C	C	C	C	C	A	C
rs45338215	7	224641	Non-Synonymous	MAL7P1_16	0.987179	T/C	T	T	C	T	T	C	C	T	T	T	T	T	T	T		C	T	C	T	T	T		T	C	T	T	T	T	T	T	T	C	C	C	C	C	C	C	C	C	C	T	C
rs45338217	7	225283	Non-Synonymous	MAL7P1_16	0.974359	G/T	G	G	T	T	T	T	T	T	G	T	T	T	G	G	G		G	G	T	T	G	T	T	T	G	T	T	T	G	T	T	T	T	T	T		T	G	T	T	T	G	T
rs45338218	7	225825	Non-Synonymous	MAL7P1_16	1	A/T	A	A	A	A	A	A	T	A	A	A	A	A	A	A	A	A	A	A	A	A	A	A	A	A	A	A	A	A	A	A	A	A	A	A	A	A	A	A	A	A	A	A	A
rs45338221	7	226750	Non-Synonymous	MAL7P1_16	1	T/A	T	T	A	T	T	A	T	T	T	T	T	T	T	T	T	T	T	T	T	T	T	T	T	T	T	T	T	T	T	T	T	T	T	T	T	T	T	T	T	T	T	T	T
rs45338222	7	227441	Non-Synonymous	MAL7P1_16	1	G/C	C	G	G	G	G	G	G	G	G	G	G	G	G	G	C	G	C	G	G	G	G	C	G	G	G	G	G	G	G	G	G	G	G	G	G	G	G	G	G	G	G	G	G
rs45338223	7	227690	Non-Synonymous	MAL7P1_16	1	T/A	T	T	A	T	T	A	T	T	T	T	T	T	T	T	T	T	T	T	T	T	T	T	T	T	T	T	T	T	T	T	T	T	T	T	T	T	T	T	T	T	T	T	T
rs45338228	7	231408	Non-Synonymous	MAL7P1_16	1	C/T	C	T	T	C	C	T	T	C	C	C	C	C	C	C	T	C	C	C	C	C	C	C	C	C	T	C	C	C	C	T	T	C	C	C	C	C	C	C	C	C	C	T	C
rs45339031	7	233275	Intergenic		0.974359	C/T	T	C		C	C	C	C	C	C	C	C	C	C	C	T	C	C	C	C	C	C	C	C	C	C	C	C	C	C	C	C	C	C	C	C	C	C	C	C	C	C	C	C
rs45339035	7	235608	Non-Synonymous	MAL7P1_17	1	A/C	C	A	A	A	A	A	A	A	A	A	A	A	A	A	A	A	A	A	A	A	A	A	A	A	A	A	A	A	A	A	A	A	A	A	A	A	A	A	A	A	A	A	A
rs45339036	7	235866	Non-Synonymous	MAL7P1_17	0.987179	G/A	G	G	A	G	G	A	G	G	G	G	G	G	G	G	G	G	G	G	A	G	G	G	G	G	G	G	G	G	G	G	G	G	A	G	A	G	A	G	A	G	A	G	G
rs45339037	7	235920	Non-Synonymous	MAL7P1_17	0.807692	G/C		G				G	G				C	G			C	G	G	G	G	G	G	G	G	G	G	G	G	G	G	G	G	G	G	G	G	G	G	G		G	G	G	G
rs45339041	7	236392	Non-Synonymous	MAL7P1_17	0.935897	C/G		C	C		G	C	C		C	C	C	C	C			C	C	C	C	C	C	G	C	C	C	C	C	C	C	C	G	C	C	C	C	C	C	C	C	C	C	C	C
rs45339048	7	238761	Non-Synonymous	MAL7P1_17	0.948718	T/A	T	A	T	T	T	T	T			T	T	T	T	T	T	T	T	T	T	T	T	T	T	T	T	T	T	T	T	T	T	T	T	T	T	T	T	T	T	T	T	T	T
rs45339059	7	243455	Synonymous	MAL7P1_17	0.987179	G/A	G	A	G	G	G	G	G	G	G	G	G	G	G	G	A	G	G	G	G	G	G	G	G	G	G	G	G	G	G	G	G	G	G	G	G	G	G	G	G	G	G	G	G
rs45339060	7	243641	Synonymous	MAL7P1_17	0.987179	A/G	A	A	G	G	A	A	G	A	A	A	A	A	A	A	A	A	A	A	A	A	A	A	A	A	A	A	A	A	A	A	A	G	A	G	A	G	A		A	G	G	A	G
rs45339061	7	244241	Synonymous	MAL7P1_17	1	A/G	A	G	A	A	A	A	A	A	A	A	A	G	A	A		A	A	A	A	A	A	A	A	A	A	A	A	A	A	A	A	A	A	A	A	A	A	A	A	A	A	A	A
rs45339065	7	247419	Non-Synonymous	PF07_0015	1	C/T	T	C	C	C	C	C	C	C	C	C	C	C	C	C	C	C	C	C	C	C	C	C	C	C	C	C	C	C	C	C	C	C	C	C	C	C	C	C	C	C	C	C	C
rs45339069	7	248590	Non-Synonymous	PF07_0015	0.948718	C/T	T	C	C	C	T	C	C	T	T	T	C	T	C		C		T	T	T	T	T	T	T	T	C	C	T	T	T	T	T	C	C	C	C	C	C		C	C	T		C
rs45339070	7	248825	Synonymous	PF07_0015	1	A/G	A	A	A	G	A	A	A	A	A	A	A	A	A	A	A	A	A	A	A	A	A	A	A	A	A	A	A	A	A	A	A	A	A	A	A	A	A	A	A	A	A	A	A
rs45339072	7	250202	Synonymous	PF07_0015	0.871795	G/A		G			A	G	G		G	G	G	G		A	A	A	G	A	G	A	A	G	A		G	G	A	G	G	G	G	G	G	G	G	G	G	G	G	G	G	A	G
rs45339077	7	251840	Intergenic		1	T/A	T	A	T	T	T	T	T	T	T	T	T	T	T	T	A	T	T	T	T	T	T	T	T	T	A	T	T	T	T	T	T	T	T	T	T	T	T	A	T	T	T	A	T
rs45339078	7	252010	Intergenic		0.910256	A/T	A	T	A	A	A	A	A	A	T	T	A	A	A	A	A	T	A	A	T	T	T	T	A	T	T	A	A	A	T	T	A	A	A	A	A	A	A	T	A	A			T
rs45339080	7	253020	Intergenic		1	C/T	C	T	C	C	C	C	C	C	C	C	C	C	C	C	T	C	C	C	C	C	C	C	C	C	T	C	C	C	C	C	C	C	C	C	C	C	C	C	C	C	C	C	C
rs45339081	7	254062	Non-Synonymous	PF07_0016	1	A/C	A	A	A	A	A	A	A	A	C	A	A	A	A	A	C	A	A	A	A	A	A	A	A	A	A	A	A	A	A	A	A	A	A	A	A	A	A	A	A	A	A	A	A
rs45339091	7	257717	Synonymous	PF07_0016	0.884615	A/G	G	A				A	A			A	A			A	G	A	A	A	A	A	A	A	A	A	A	A	A	A	A	A	A	A	A	A	A	A	A	A	A	A	A	A	A
rs45339092	7	258020	Synonymous	PF07_0016	0.948718	A/G	G	G	A	G		A	A		A	G	A	G	G	G	A	A	A	G	G	G	G	G	G	G	G	G	G	G	G	G	A	A	A	A	A	A	A	G	A	A	A	G	G
rs45339095	7	259233	Intergenic		1	G/A	G	G	G	G	G	G	A	G	A	G	G	G	G	G	A	G	G	G	G	G	G	G	G	G	A	G	G	G	G	G	G	G	G	G	G	G	G	G	G	G	G	G	G
rs45339100	7	260257	Synonymous	PF07_0017	1	A/T	A	A	A	A	T	A	A	A	A	A	A	A	A	A	T	A	A	A	A	A	A	T	A	A	A	A	A	A	A	A	A	A	A	A	A	A	A	A	A	A	A	A	A
rs45339102	7	260368	Synonymous	PF07_0017	1	T/A	T	T	T	T	A	T	T	T	T	T	T	T	T	T	T	T	T	T	T	T	T	A	T	T	T	T	T	T	T	T	T	T	T	T	T	T	T	T	T	T	T	T	T
rs45339103	7	261460	Non-Synonymous	PF07_0017	0.974359	T/G	G	G	T	T	T	T	T	T	T	T	T	G	T	T	G	T	T	G	T	T	T	T	T	T	T	T	T	T	T	T	T	T	T	T	T	T	T	T	T	T	T	T	T
rs45339104	7	263696	Intergenic		1	A/T	A	A	T	T	A	T	A	T	A	A	A	A	A	A	A	A	T	A	A	T	A	A	A	A	A	A	A	A	A	T	A	A	A	A	A	T	A	A	A	A	A	A	A
rs45339118	7	266747	Synonymous	MAL7P1_18	0.987179	C/T	C	C	T	T	C	T	C	C	C	C	C	C	C	C	C	C	C	C	C	C	C	C	C	C	C	C	C	C	C	C	C	T	C	C	T	T	C	C	C	C	C	C	C
rs45339128	7	269297	Intergenic		1	T/C	C	T	T	T	T	T	T	T	T	T	C	T	T	T		T	T	C	T	T	T	T	C	T	T	T	C	T	C	T	C	T	T	T	T	T	T	T	T	T	T	T	T
rs45339731	7	270961	Intergenic		0.974359	A/T	A	A	T	T	A	T	A	T	T	A	A	A	T	A		A	T	A	A	A	A	A	T	T	A	A	T	A	A	A	T	T	T	T	T	T	T		T	T	T		T
rs45339734	7	272532	Intronic	MAL7P1_19	1	T/C	T	C	T	T	T	T	T	T	T	T	T	T	T	T	C	T	T	T	T	T	T	T	T	T	T	T	T	T	T	T	T	T	T	T	T	T	T	T	T	T	T	T	T
rs45339742	7	277104	Synonymous	MAL7P1_19	1	G/A	G	G	A	A	G	A	G	G	A	A	G	G	G	G	G	G	G	G	G	G	A	A	G	G	A	A	G	G	G	G	A	A	G	A	G	G	G	G	G	G	G	G	G
rs45339744	7	277207	Non-Synonymous	MAL7P1_19	1	T/G	T	T	G	G	T	G	T	T	T	T	T	T	T	T	T	T	T	T	T	T	T	T	T	T	T	T	T	T	T	T	T	G	T	G	T	T	T	T	T	T	T	T	T
rs45339745	7	277569	Synonymous	MAL7P1_19	0.858974	G/A		G	G		G	G	G	G		G	G	G	G			G	A	G	G	G	A	A	G	A		G	G	G	G	G	G	G	G	G	G		G		G	G	G	G	G
rs45339746	7	277855	Non-Synonymous	MAL7P1_19	0.987179	C/A	C	C	C	C	A	C	C	C	C	C	C	C	C	C		C	C	C	C	C	A	A	C	C	C	C	C	C	C	C	C	C	C	C	C	C	C	C	C	C	C		C
rs45339748	7	278386	Non-Synonymous	MAL7P1_19	0.987179	A/T	A	T	A	A	A	A	A	A	A	A	A	A	A	A	T	A	A	A	A	A	A	A	A	A	T	A	A	A	A	A	A	A	A	A	A	A	A	A	A	A	A	T	A
rs45339749	7	278526	Synonymous	MAL7P1_19	1	C/T	C	C	C	C	C	C	C	C	C	C	T	C	C	C	T	C	C	C	C	C	C	C	C	C	C	C	C	C	C	C	C	C	C	C	C	C	C	C	C	C	C	C	C
rs45339750	7	278681	Non-Synonymous	MAL7P1_19	1	C/T	C	C	T	T	C	T	C	C	C	C	C	C	C	C	C	C	C	C	C	C	C	C	C	C	C	C	C	C	C	C	C	T	C	T	C	C	C	C	C	C	C	C	C
rs45339751	7	279054	Non-Synonymous	MAL7P1_19	0.974359	G/C	G	C	G	G	G	G	G	G	C	C	G	G	G	G			G	G	G	G	C	G	G	G	C	G	G	G	C	G	C	G	G	G	G	G	G		G	G	G	C	G
rs45339755	7	279320	Non-Synonymous	MAL7P1_19	1	T/C	T	C	T	T	T	T	C	C	T	T	T	T	T	T		T	T	C	T	C	T	T	T	T	T	T	T	T	T	T	C	T	T	T	T	T	T	T	T	T	T	T	T
rs45339761	7	279576	Synonymous	MAL7P1_19	0.987179	G/A	G	A	G	G	A	G	A	A	G	G	G	G	G	G		G	A	A	G	A	G	A		G	G	G	A	G	G	G	A	G	G	G	G	G	G	G	G	G	G	G	G
rs45339764	7	280121	Non-Synonymous	MAL7P1_19	0.948718	C/G	G	G	C	C	C	C	G	G	C	G	C	G	C	C	C		G	C	C	G	C	C		G	C	C	C	C	G	C	G	C	C	C	C	C	C	C	C	C	C	C	C
rs45339765	7	280147	Non-Synonymous	MAL7P1_19	0.987179	C/T	T	C	C	C	C	C	C	T	C	T	C	T	C	C			T	C	C	T	T	C	C	T	T	C	C	C	T	C	T	C	C	C	C	C	C	C	C	C	C	C	C
rs45339766	7	280576	Non-Synonymous	MAL7P1_19	0.948718	T/C	T	T	C	C	C	C	C	C	T	C	C	C	C				T	C		C	T	C	C	C	T		C	T	C	C	C	C	T	C	T	T	T	T	T	T	T	C	C
rs45339768	7	281559	Synonymous	MAL7P1_19	0.974359	A/G	A	A	A	A	A	A	A	A	G	A	A	A	A	A	A	A	A	A	G	A	G	A	A	G		A	A	G	A	A	A	A	G	A	G	A	G	A	G	G	A	A	G
rs45339769	7	281604	Synonymous	MAL7P1_19	0.987179	A/G	A	A	A	A	A	A	A	A	G	A	A	A	A	A	G	A	A	A	G	A	G	A	A	G		A	A	G	A	A	A	A	G	A	G	G	G	G	G	G	G	A	G
rs45339770	7	281761	Non-Synonymous	MAL7P1_19	0.961538	T/A	T	A	T	T	T	T	T	A	T	T	T	T	T	T	A	T	T	T	T	T	T	T	T	T	T	T	T	T	T	T	T	T	T	T	T		T	A	T	T		T	T
rs45339774	7	282067	Non-Synonymous	MAL7P1_19	1	T/C	C	T	T	T	T	T	T	T	T	T	T	T	T	T		T	T	T	T	T	T	T	T	T	T	T	T	T	T	T	T	T	T	T	T	T	T	T	T	T	T	T	T
rs45339775	7	282506	Non-Synonymous	MAL7P1_19	1	T/A	T	T	A	A	T	A	T	T	T	T	T	T	T	T	A	T	T	T	T	T	T	T	T	T	T	T	T	T	T	T	T	A	T	A	T	T	T	T	T	T	T	T	T
rs45339776	7	282657	Synonymous	MAL7P1_19	1	T/C	C	C	T	T	T	T	C	T	T	T	T	T	T	T	T	T	C	C	T	T	T	T	T	T	T	T	T	T	C	T	T	T	T	T	T	T	T	T	T	T	T	T	T
rs45339777	7	282667	Non-Synonymous	MAL7P1_19	0.974359	A/G	G	G	A	A	A	A	G	A	A	A	A	A	A	A	G	A	G	G	A	A	A	A	A	A		A	A	A	G	A	A	A	A	A	A	A	A	A	A	A		A	A
rs45339778	7	282699	Synonymous	MAL7P1_19	0.987179	C/T	T	T	C	C	C	C	T	C	C	C	C	C	C	C	C	C	T	T	C	C	C	C	C	C	C	C	C	C	T	C	C	C	C	C	C	C	C	C	C	C	T	C	C
rs45339779	7	282803	Non-Synonymous	MAL7P1_19	1	A/T	A	A	A	A	T	A	A	T	T	T	T	T	T	T	T	T	A	A	T	T	T	T	T	T	T	T	T	T	A	T	T	A	T	A	T	T	T	T	T	T	T	T	T
rs45339780	7	283527	Non-Synonymous	MAL7P1_19	0.961538	T/A	A	T	A	A	A	A	T	A	A	A	A	T		T	T	A	T	A	A	T	T	T		A	T	A	T	A	A	T	A	A	A	A	A	A	A	A	A	A	A	A	A
rs45339781	7	283679	Non-Synonymous	MAL7P1_19	0.987179	T/C	T	C	T	T	T	T	T	T	C	T	T	C	C	C	C		C	T	T	C	C	C	C	C	C	T	C	T	T	C	T	T	T	T	T	T	T	T	T	T	T	T	C
rs45339782	7	283983	Synonymous	MAL7P1_19	0.987179	G/A	G	A	G	G	A	G	G	G	G	G	G	A	A	G	G	G	A	G	G	A	G	G	G	G	G	G	A	G	A	G	G	G	G	G	G	G	G	G	G	G	G	G	G
rs45339783	7	284942	Intergenic		0.987179	C/T	C	C	T	T	C	T	T	C	C	C	C	T	C	C	C	C	C	T	C	C	C	C	C	C	C	C	C	C	C	T	C	T	C	T	C	C	C	C	C	C	C	C	C
rs45339786	7	287583	Intergenic		1	T/A	T	T	T	T	T	T	T	T	T	T	T	T	T	T	A	T	T	T	T	T	T	T	T	T	T	T	T	T	T	T	T	T	T	T	T	T	T	T	T	T	T	T	T
rs45339788	7	288397	Intergenic		0.974359	G/A	A	G	G	G	G	G	G	G	G	G	G	G	G	G	G	G	G	G	G	G	G	G	G	G	G	G	G	G	G	G	G	G	G	G	G	G	G		G	G	G	G	G
rs45339790	7	290535	Synonymous	PF07_0018	1	C/A	A	C	C	C	C	C	C	C	C	C	C	C	C	C		C	C	C	C	C	C	C	C	C	C	C	C	C	C	C	C	C	C	C	C	C	C	C	C	C	C	C	C
rs45339792	7	291153	Non-Synonymous	PF07_0018	1	G/T	G	G	G	G	G	G	G	G	G	G	G	G	G	G	G	G	G	G	G	G	G	G	G	G	G	G	G	G	G	G	G	G	G	G	G	G	G	G	G	G	G	G	G
rs45339796	7	294260	Non-Synonymous	PF07_0019	1	G/C	C	G	G	G	G	G	G	G	C	G	G	G	G	G	G	G	C	G	G	C	G	G	G	G	G	G	G	G	G	C	G	G	G	G	G	G	G	G	G	G	G	G	G
rs45339809	7	296246	Non-Synonymous	PF07_0019	0.987179	A/G	A	G	A	A	A	A	A	G	A	G	A	A	G	G	G	G	G	G	A	A	A	A	A	A	A	G	A	A	A	A	A	A	A	A	A	A	A	A	A	A	A	A	A
rs45339810	7	296567	Non-Synonymous	PF07_0019	1	G/A	G	G	G	A	G	A	G	G	G	G	G	G	G	G	G	G	G	G	G	G	G	G	G	G	G	G	G	G	G	G	G	A	G	A	A	G	G	A	G	G	G	G	G
rs45339811	7	296579	Non-Synonymous	PF07_0019	1	T/C	T	T	T	T	T	T	T	T	T	C	T	C	T	T	T	T	T	T	T	T	C	T	T	C	C	T	T	T	T	T	T	T	T	T	T	T	T	T	T	T	T	T	T
rs45339818	7	297436	Intergenic		1	C/T	C	C	T	C	C	C	T	C	C	T	C	C	C	C	C	T	C	T	T	C	C	C	C	C	C	C	C	T	C	C	C	C	T	C	C	T	T	C	T	T	T	C	T
rs45339822	7	298174	Intergenic		1	A/C	A	C	A	A	A	A	A	C	C	A	A	A	A	A		A	A	A	A	A	A	A	A	A	C	A	A	A	A	A	A	A	A	A	A	A	A	A	A	A	A	A	A
rs45340533	7	304756	Non-Synonymous	PF07_0020	1	A/T	A	A	T	T	A	T	T	A	A	A	A	A	A	A		A	A	A	T	A	A	A	A	A	A	A	A	A	A	A	A	T	T	T	T	T	T	T	T	T	T	A	T
rs45340538	7	307403	Intergenic		0.987179	A/C	A	C	A	A	A	A	A	A	A	A	A	C	A	A	A	A	C	A	A	A	A	A	A	A	C	C	A	A	A	A	A	A	A	A	A	C	A		A	A	A	C	C
rs45340542	7	307750	Non-Synonymous	PF07_0021	1	G/C	C	C	G	G	C	G	G	C	C	C	C	C	C	C	C	C	C	C	G	C	C	C	C	C	C	C	C	C	C	C	C	G	G	G	G	G	G	G	G	G	G	C	C
rs45340543	7	308357	Non-Synonymous	PF07_0021	1	G/A	G	A	G	G	G	G	G	G	G	G	A	G	G	G	A	G	G	G	G	G	G	G	G	G	A	G	G	G	G	G	G	G	G	G	G	G	G	G	G	G	G	A	G
rs45340544	7	308789	Non-Synonymous	PF07_0021	0.923077	T/G		G	T	T	T	T	T	T	T	T	T	T	T	T	G	T	T	T	T	T	T	T	T	T	T	T	T	T	T	T	T	T	T	T	T	T	T	T	T	T	T	T	T
rs45340552	7	309828	Non-Synonymous	PF07_0021	0.948718	A/G	G	A		A		A	A		A	A	A	A	A	A		A	A	A	A	A	A	A	A	A	A	A	A	A	A	A	A	A	A	A	A	A	A	A	A	A	A	A	A
rs45340556	7	310845	Intergenic		0.948718	A/G	A	G	A	A		A	A	A	A	A	A	A		A	A	A	A	A	A	A	A	A	A	A	A	A	A	A	A	A	A	A	A	A	A	A	A	A	A	A	A	A	A
rs45340559	7	312434	Non-Synonymous	PF07_0022	0.897436	C/T	C	T	C	C		C	C		T	T	T		T	T			T	T	C	C	T	T	T	T	T	T	T	T	T	T	T	C	C	C	C	C	C	C	C	C	C	T	C
rs45340560	7	313247	Non-Synonymous	PF07_0022	1	G/A	A	G	G	G	G	G	G	A	G	G	G	G	G	G	G	G	G	G	G	A	G	A	A	G	G	G	A	G	A	G	G	G	G	G	G	G	G	G	G	G	G	G	G
rs45340561	7	313354	Synonymous	PF07_0022	1	G/A	A	G	G	G	G	G	G	A	G	G	G	G	G	G	G	G	G	G	G	A	G	G	G	G	G	G	G	G	G	G	G	G	G	G	G	G	G	G	G	G	G	G	G
rs45340562	7	313394	Non-Synonymous	PF07_0022	0.961538	C/A	A	A	C	C	A	C	C	A	A	A	A	C	A	C		C	A	C	C	A	A	C	A	A	A	C	A	A	A	A	A	C	A	C	A	C			C	C	C	A	A
rs45340564	7	314119	Synonymous	PF07_0022	0.987179	T/C	C	T	T	T	T	T	T	T	T	C	T	T	T	T	T	T	T	T	T	C	T	T	T	T	T	C	T	T	T	T	T	T	T	T	T	T	T	T	T	T	T	T	T
rs45340565	7	314734	Synonymous	PF07_0022	1	C/T	C	T	C	C	C	C	C	C	C	C	C	C	C	C	C	C	C	C	C	T	C	C	C	C	T	C	C	C	C	C	C	C	C	C	C	C	C	C	C	C	C	C	C
rs45340566	7	315427	Non-Synonymous	PF07_0022	1	A/T	A	T	A	A	A	A	A	A	A	A	A	A	A	A	T	A	A	A	A	A	A	A	A	A	T	A	A	A	A	A	A	A	A	A	A	A	A	T	A	A	A	T	A
rs45340568	7	317660	Non-Synonymous	MAL7P1_21	1	G/A	G	G	A	G	G	A	G	G	G	G	G	G	G	G	G	G	G	G	G	G	G	G	G	G	G	G	G	G	G	G	G	G	G	A	G	G	G	G	A	G	G	G	G
rs45340569	7	318320	Non-Synonymous	MAL7P1_21	1	G/C	G	G	G	G	G	G	G	G	G	G	G	G	G	G	C	G	G	G	G	G	G	G	G	G	G	G	G	G	C	G	C	G	G	G	G	G	G	G	G	G	G	G	G
rs45340575	7	325643	Non-Synonymous	PF07_0024	0.961538	C/T	C	C	T	T	C	T	C	C	C	C	C	C	C	C	C	C	C	C	C	C	C	C	C	C	C	C	C	C	C	C	C	T	T	T	T		T		T	T	T	C	T
rs45340576	7	326340	Non-Synonymous	PF07_0024	1	G/A	G	G	A	A	G	A	A	A	G	A	G	A	A	A	G	A	A	A	G	G	G	G	G	G	G	G	G	G	G	A	G	A	A	A	A	A	A	A	A	A	A	G	A
rs45340581	7	331477	Synonymous	PF07_0024	1	T/C	T	T	C	T	T	C	C	T	T	T	T	T	T	T		T	T	T	C	T	T	T	T	T	T	T	T	T	C	T	T	C	C	C	C	C	C	C	C	C	C	T	C
rs45340583	7	332761	Non-Synonymous	PF07_0024	0.961538	C/T	C	C	T	C	C	T	C	C	C	C	C	C	C	C	C	C	C	C	T	C	C	C	C	C	C	C	C	C	T	C	C	T	C	T	T	T	C	T	T	T	T	C	C
rs45340584	7	334993	Intergenic		0.987179	T/C	T	C	T	T	C	T	T	C	C	C	C	C	T	C	T	C	C	T	C	C	C	C	T	C	C	C	T	C	T	C	C	T	T	T	T	C	T		T	T	T	C	T
rs45340587	7	339768	Non-Synonymous	MAL7P1_201	1	C/T	C	T	C	C	C	C	C	C	C	C	C	C	C	C	C	C	C	C	C	C	C	C	C	C	C	C	C	C	C	C	C	C	C	C	C	C	C	C	C	C	C	C	C
rs45340588	7	339935	Intergenic		1	C/A	C	C	C	A	C	C	C	C	C	C	C	C	C	C	C	C	C	C	C	C	C	C	C	C	C	C	C	C	C	C	C	C	C	C	C	C	C	C	C	C	C	C	C
rs45340589	7	340001	Intergenic		0.948718	A/G	G	A	A	A	A	A	A	A	A	A	A	A	A	A	G	A	A	A	A	A	A	A	A	A	A	A	A	A	A	A	A	A	A	A	A	A	A	A	A	A	A	A	A
rs45340590	7	340400	Intergenic		1	C/T	C	C	C	C	C	C	C	C	C	C	T	C	C	C	C	C	C	C	C	C	C	C	C	C	C	C	C	C	C	C	C	C	C	C	C	C	C	C	C	C	C	T	C
rs45340592	7	347118	Intergenic		0.987179	G/A	A	G	G	G	G	G	G	G	G	G	G	G	G	G		G	G	G	G	G	G	G	G	G	G	G	G	G	G	G	G	G	G	G	G	G	G	G	G	G	G	G	G
rs45340596	7	354034	Intergenic		1	T/G	T	T	G	T	T	G	T	T	T	T	T	T	T	T	T	T	T	T	G	T	T	T	T	T	T	T	T	T	G	T	T	G	T	G	G	G	T	G	G	G	G	T	G
rs45340597	7	354222	Non-Synonymous	MAL7P1_203	0.923077	G/C	G	G	G		G	G	G	G	G	G	G	G	G			G	C	G	G	G	G	C		C	C		C		G	G	C	G	G	G	G	G	G	G	G	G	G	G	G
rs45340598	7	354299	Synonymous	MAL7P1_203	1	G/A	G	G	A	G	G	A	G	G	G	G	G	G	G	G	G	G	G	G	G	G	G	G	G	G	G	G	G	G	A	G	G	A	G	A	A	A	G	A	A	A	A	G	A
rs45340599	7	354361	Synonymous	MAL7P1_203	1	T/G	G	G	T	T	T	T	T	T	T	T	T	T	T	T	T	T	T	T	T	T	T	T	G	T	T	T	T	T	T	T	T	T	T	T	T	T	T	T	T	T	T	T	T
rs45340600	7	355354	Non-Synonymous	MAL7P1_203	0.833333	T/A	T	T	A			A	T			T	T						T	T	A	T	T	T	T	T	T	T	T	T	A	T	T	A	T	A	A	A	T	A	A	A	A	T	T
rs45340608	7	360609	Intergenic		1	C/T	C	C	C	C	C	C	C	C	T	C	C	C	C	C	C	C	C	C	C	C	C	C	C	T	C	T	C	T	C	T	C	C	C	C	C	C	C	C	C	C	C	C	C
rs45340616	7	364929	Intergenic		0.961538	A/G	A	A	G	A	A	G	A	A	A	A	A	A	A	A	A	A	A	A	G	A	A	A	A	A	A	A	A	A	G	A	A	G	A	G	G		A	G	G	G	G	A	A
rs45340620	7	365961	Non-Synonymous	MAL7P1_204	0.833333	A/C	A	A				A	A			A	A	A	A	A	C	C	C	A	A	A	A	A	A	A	A	A	A		A	A		A	A		A	A	A	A	A	A	A	A	A
rs45340629	7	369097	Non-Synonymous	MAL7P1_204	0.987179	C/T	T	C	C	C	T	C	C	T	T	C	T	T	T	T			C	C	C	T	T	C	C	T	T	T	C	T	C	T	T	C	C	C	C	C	C	C	C	C	C	T	T
rs45341331	7	370394	Non-Synonymous	MAL7P1_204	1	T/A	T	T	T	A	T	T	T	T	T	T	T	T	T	T	A	T	T	T	T	T	T	T	T	T	T	T	T	T	T	T	T	T	T	T	T	T	T	T	T	T	T	T	T
rs45341336	7	375742	Synonymous	MAL7P1_205	1	A/G	A	A	A	A	A	A	A	A	G	A	A	A	A	A	A	A	A	A	A	A	A	A	A	A	A	A	A	A	A	A	A	A	A	A	A	A	A	A	A	A	A	A	A
rs45341337	7	375787	Synonymous	MAL7P1_205	1	C/A	C	C	C	C	C	C	C	C	C	C	C	C	C	C	A	C	A	C	C	C	C	C	C	C	C	C	C	C	C	C	C	C	C	C	C	C	C	C	C	C	C	C	C
rs45341338	7	375869	Non-Synonymous	MAL7P1_205	1	C/A	A	C	C	C	C	C	C	C	C	C	C	C	C	C	A	C	C	C	C	C	C	A	C	C	C	C	C	C	C	C	C	C	C	C	C	C	C	C	C	C	C	C	C
rs45341340	7	380913	Intergenic		0.961538	A/C	A	A	C	A	A	C	C	A	A	A	A	A	A	A	A	A	A	A	C	A	A	A	A	A	A	A	A	A	C	A	A	C	C	C	C	C	C	C	C	C	C	A	C
rs45341354	7	388019	Synonymous	MAL7P1_207	0.961538	G/A	A	A	G	A	A	G	G		A	A	A	A	A	A	A		G	A	G	A	A	A	A	A	G	A	A	A	G	A	A	G	G	G	A	G	G	A	G	G	G	A	G
rs45341372	7	394962	Non-Synonymous	MAL7P1_208	0.948718	G/A	A	G	A			G	G		G	G	G	G	A	G	A	G	G	G	G	G	G	G	G	G	G	G	G	A	G	G	G	G	G	G	G	G	G	G	G	G	G	G	G
rs45341375	7	396245	Non-Synonymous	MAL7P1_208	0.974359	G/A	G	G	A	A	G	A	G	G	G	G	G	G	G	G	G	G	G	G	G	G	G	G	G	G	G	G	G	G	A	G	G	A	A	A	G		A	G	A	A	A	G	A
rs45341389	7	404648	Non-Synonymous	MAL7P1_22	1	A/G	A	G	A	A	G	A	A	A	G	G	A	A	A	G	G	A	A	A	A	A	G	G	G	A	G	A	G	G	A	G	A	A	A	A	A	A	A	G	A	A	A	G	A
rs45341390	7	404746	Synonymous	MAL7P1_22	1	T/C	T	C	T	T	T	T	T	T	T	T	T	T	T	T	C	T	T	T	T	T	T	T	T	T	C	T	T	T	T	T	T	T	T	T	T	T	T	C	T	T	T	C	T
rs45341410	7	416736	Intergenic		1	T/G	T	T	G	G	T	G	T	T	T	T	T	T	G	G	G	T	T	T	G	T	T	T	T	T	G	T	T	T	G	T	G	G	G	G	G	G	G	G	G	G	G	T	G
rs45341411	7	417883	Non-Synonymous	MAL7P1_23	1	G/A	G	G	G	G	G	G	G	G	G	G	G	G	G	G	G	G	A	G	G	A	G	G	G	G	G	G	G	G	G	G	G	G	G	G	G	G	G	G	G	G	G	G	G
rs45341421	7	424488	Synonymous	MAL7P1_25	1	A/G	A	A	A	G	A	A	A	A	A	A	A	A	A	A	G	A	A	A	A	A	A	A	A	A	A	A	A	A	A	A	A	G	A	A	A	A	A	A	A	A	A	A	A
rs45341423	7	425715	Non-Synonymous	MAL7P1_25	0.987179	T/G	T	T	T	G	T	T	T	T	T	T	T	T	T	T	G	T	T	T	T	T	T	T	T	T	T	T	T	T	T	T	T	G	G	G	T	T	T	T	G	T	G	T	T
rs45341424	7	426255	Synonymous	MAL7P1_25	0.961538	A/G	A	A		A	A	G	A	A	A	A	G	A	G	A	G	A	A	G	G	A	A	A	A	A	G	A	A	A	G	A	G	A	A	A	G	G	G	G	A	G	A	A	G
rs45341428	7	428373	Synonymous	PF07_0027	1	T/C	T	T	C	T	T	C	T	T	T	T	T	T	T	T		T	T	T	T	T	T	T	T	T	T	T	T	T	T	T	T	T	C	C	C	C	C	C	C	C	C	T	C
rs45342232	7	429177	Intergenic		0.987179	C/G	C	G	C	C	G	C	C	C	C	G	C	C	C	C		C	G	C	C	C	C	G	G	G	C	C	G	C	C	C	C	C	C	C	C	C	C	C	C	C	C	G	C
rs45342241	7	430719	Synonymous	PF07_0028	1	G/A	A	G	G	G	A	G	G	G	G	G	G	G	G	G	G	G	A	G	G	A	A	A	G	A	G	G	G	G	G	G	G	G	G	G	G	G	G	G	G	G	G	A	G
rs45342248	7	433384	Intergenic		0.974359	T/C	C	C	T	T	T	T	T	C	T	C	T	C	T	C		C	T	T	T	T	T	T	C	T	C	C	C	C	T	T	T	T	T	T	T		T	C	T	T	T	C	T
rs45342249	7	434049	Synonymous	MAL7P1_26	1	A/G	G	G	A	A	G	A	G	A	G	A	A	G	A	G		A	G	A	A	G	A	A	G	A	A	A	G	G	A	A	A	A	A	A	A	A	A	A	A	A	A	A	A
rs45342253	7	435222	Intergenic		0.910256	T/C	C	C	T	T	C	T	T		T	T	T	T	T	C			C	T	T	C	T	T	C	T	T	T	C	C	T	C	T	T	T	T	T	T	T	T	T	T	T	C	T
rs45342262	7	438505	Intronic	PF07_0029	1	A/G	G	A	A	A	A	A	A	G	G	A	A	A	A	G	G	A	G	A	G	A	G	G	G	A	A	A	G	A	A	A	A	A	A	A	A	A	A	A	A	A	A	G	A
rs45342263	7	438517	Intronic	PF07_0029	1	C/A	A	C	C	C	C	C	C	A	A	C	C	C	C	A	A	C	A	C	A	C	A	A	A	C	C	C	A	A	C	C	C	C	C	C	C	C	C	C	C	C	C	A	C
rs45342264	7	438546	Intronic	PF07_0029	0.987179	T/C	C	C	T	T	C	T	T	C	C	C	T	C	T		C	T	C	T	T	T	C	C	C	C	T	T	C	C	T	T	T	T	T	T	T	T	T	T	T	T	T	C	T
rs45342279	7	446969	Non-Synonymous	PF07_0032	0.987179	T/A	A	T	T	T	T	T	T	T		T	T	T	T	T	A	T	T	T	T	T	T	T	T	T	T	T	T	T	T	T	T	T	T	T	T	T	T	T	T	T	T	T	T
rs45342284	7	449017	Intergenic		0.974359	C/T	T	C	C	C	T	C	C	C	C	T	C	C	C	C	T	C	T	C	C	C	C	T		C	C	T	T	T	C	C	C	C	C	C	C	C	C	C	C	C	C	C	C
rs45342285	7	449953	Intergenic		0.974359	A/C	A	A	C	C	A	C	A	A	A	A	C	A	C		A	A	A	C	C	A	A	A	A	A	C	A	A	A	C	C	C	C	C	C	C	C	C	C	C	C	C	A	C
rs45342291	7	452290	Synonymous	PF07_0033	1	A/G	A	A	A	A	A	A	A	A	G	G	A	A	A	A	A	A	A	A	A	A	A	A	A	A	A	A	A	A	A	A	A	A	A	A	A	A	A	A	A	A	A	A	A
rs45342292	7	452515	Synonymous	PF07_0033	1	C/T	T	C	C	C	C	C	C	C	T	T	C	T	C	C		C	C	C	C	C	C	C	C	C	C	T	C	C	C	C	C	C	C	C	C	C	C	C	C	C	C	C	C
rs45342302	7	458717	Intronic	MAL7P1_27	0.858974	T/G	G	T			G	T	T	T	T	G	T	G				G	G	T		T	T	T		G	T	G	T	G	T	T	T	T	T	T	T	T	T	T	T	T	T	G	T
rs45342310	7	460742	Non-Synonymous	MAL7P1_27	0.897436	A/G	A	A	G	G	A	G	A	A	A	A	A	A	G	A		A	A	G	A	A	A	A	A	A	G	A	A	A	G	A	A	G	G	G	G	G	G	G	G	G	G	A	G
rs45342311	7	460979	Non-Synonymous	MAL7P1_27	1	A/T	A	A	A	A	T	A	A	A	A	A	A	A	A	A	A	A	A	A	A	A	A	A	A	A	A	A	A	A	A	A	A	A	A	A	A	A	A	A	A	A	A	A	A
rs45342313	7	461218	Non-Synonymous	MAL7P1_27	0.987179	G/T	G	G	T	T	G	T	G	G	G	G	T	G	T	G	G	G	G	T		G	G	G	G	G	T	G	G	G	T	T	T	T	T	T	T	T	T	T	T	T	T	G	T
rs45342324	7	464077	Non-Synonymous	PF07_0035	1	C/A	A	C	C	C	A	C	C	C	C	C	C	A	C	C	C	C	C	C	C	C	C	C	C	C	C	C	C	A	C	C	C	C	C	C	C	C	C	C	C	C	C	C	C
rs45342325	7	464123	Non-Synonymous	PF07_0035	1	A/G	G	A	A	A	G	A	A	A	A	G	A	G	A	G	A	G	A	A	A	A	A	A	A	A	A	A	A	G	A	A	A	A	A	A	A	A	A	A	A	A	A	A	A
rs45342328	7	465512	Non-Synonymous	PF07_0035	0.897436	C/G	C	C			C	C	C		G	C	C	C		C			C	C		C	C	C	C	G	C	C	C	G	C	C	C	C	C	C	C	C	C	C	C	C	C	G	C
rs45343046	7	465826	Synonymous	PF07_0035	0.948718	G/T	T	G		G		G	G		T	T	G	T	G	T	T	T	T	G	G	G	T	T	G	G	G	T	G	G	G	G	T	G	G	G	G	G	G	G	G	G	G	T	G
rs45343047	7	466078	Non-Synonymous	PF07_0035	0.897436	A/G	G	A		A		A	A		G	A	A	A	A	G	G		A	A	A	A	A	A	G	A	A	A	G	A	A	A	A	A	A	A	A	A	A	A	A	A	A	A	A
rs45343057	7	468172	Non-Synonymous	PF07_0036	0.987179	C/G	G	C	C	C	C	C	G	C	G	G	C	C	C	C	C	G	C	C	C	G	G	C	G	G	C	C	G	C	C	C	C	C	C	C	C	C	C	C	C	C	C	C	C
rs45343061	7	469738	Synonymous	PF07_0037	0.961538	C/A	A	C		C	C	C	A	A	C	C	C	C	C	C	A	C	C	C	C	A	C	C	C	C	C	C	C	C	C	C	C	C	C	C	C	C	C	C	C	C	C	C	C
rs45343082	7	471155	Non-Synonymous	PF07_0037	0.974359	T/C	C	C	T	T	T	T	T	T	T	T	T	C	T	T		T	T	T		T	T	C	C	C	T	C	C	C	T	T	T	T	T	T	T	T	T	T	T	T	T	C	T
rs45343085	7	472740	Non-Synonymous	PF07_0037	1	C/A	C	C	C	C	C	C	A	A	A	C	C	A	C	C	A	A	A	C	C	A	C	C	C	C	C	C	C	A	C	C	A	A	C	C	C	C	C	C	C	C	C	C	C
rs45343086	7	472854	Non-Synonymous	PF07_0037	0.935897	A/T	T	A		A		A	A	A		A	A	A	A	A		A	A	A		A	T	A	A	A	A	T	A	A	A	A	A	A	A	A	A	A	A	A	A	A	A	T	A
rs45343087	7	473002	Synonymous	PF07_0037	1	T/C	T	T	T	T	T	T	T	T	T	C	T	T	T	T	T	T	T	T	T	T	T	C	T	T	T	C	T	T	T	T	T	C	T	T	T	T	T	T	T	T	T	T	T
rs45343088	7	473041	Non-Synonymous	PF07_0037	0.961538	G/T	G	G	G	G	G	G	G	G	G	T	G	G	G	G	T	G	G	G		G	G	T	G	G	G	T	G	G	G	G	G	T	G	G	G	G	G	G		G	G	G	G
rs45343115	7	476288	Non-Synonymous	PF07_0037	0.910256	G/C	C	C	G	G	C	G	C	C	C	C	G	C	G	G	G	G	G	G	G	C	G	C		C	G	G	G		G	G	G		C	G	G	G	G	G	G	G	G	C	G
rs45343122	7	479237	Synonymous	PF07_0038	1	T/A	T	A	T	T	T	T	T	T	T	T	T	T	T	T	T	T	T	T	T	T	T	T	T	T	T	T	T	T	T	T	T	T	T	T	T	T	T	T	T	T	T	T	T
rs45343126	7	481625	Synonymous	PF07_0038	1	G/T	G	T	G	G	G	G	G	G	G	G	G	G	G	G	T	G	G	G	G	G	G	G	G	G	T	T	G	T	G	G	G	G	T	G	G	G	G	G	G	G	G	G	G
rs45343129	7	482133	Non-Synonymous	PF07_0038	0.987179	A/T	A	A	T	T	A	T	A	A	A	A	T	A	T	A		A	A	T	T	A	A	A	A	A	A	A	A	A	T	T	T	A	A	T	A	T	A	T	A	T	A	A	T
rs45343935	7	485744	Synonymous	MAL7P1_28	0.987179	T/G	T	T	G	G	T	G	T	T	T	T	G	T	G	T	T	T	T	G		T	T	T	T	T	T	T	T	T	G	G	G	G	T	G	T	G	T	G	T	G	T	T	G
rs45343936	7	485801	Synonymous	MAL7P1_28	1	T/A	A	T	T	T	T	T	T	T	T	T	T	A	T	T	T	T	T	T	T	T	T	T	T	T	T	T	T	T	T	T	T	T	T	T	T	T	T	T	T	T	T	T	T
rs45343937	7	486072	Intronic	MAL7P1_28	1	T/A	T	A	T	T	A	T	T	T	T	T	T	A	T	T	T	T	T	T	T	T	T	T	T	T	T	T	T	T	T	T	T	T	T	T	T	T	T	T	T	T	T	T	T
rs45343938	7	486075	Intronic	MAL7P1_28	1	G/T	G	T	G	G	T	G	G	G	G	G	G	T	G	G	G	G	G	G	G	G	G	G	G	G	G	G	G	G	G	G	G	G	G	G	G	G	G	G	G	G	G	G	G
rs45343939	7	486142	Intronic	MAL7P1_28	0.961538	A/C	A	C	A	A	C	A	A	A	A	A		A	A	A	C	A	A	A	A	A	A	A	A	A		A	A	A	A	A	A	A	A	A	A	A	A	A	A	A	A	A	A
rs45343941	7	486153	Intronic	MAL7P1_28	0.987179	A/T	A	T	A	A	T	A	A	A	A	A	A	A	A	A	T	A	A	A	A	A	A	A	A	A		A	A	A	A	A	A	A	T	A	A	A	A	A	A	A	A	A	A
rs45343942	7	486210	Non-Synonymous	MAL7P1_28	1	A/C	A	C	A	A	C	A	A	A	A	A	A	C	A	A	C	C	A	A	A	A	A	A	A	A	C	A	A	A	A	A	A	A	A	A	A	A	A	C	A	A	A	C	A
rs45343943	7	486348	Non-Synonymous	MAL7P1_28	0.987179	G/T	G	T	G	G	T	G	G	G	G	G	G	T	G	G	T	G	G	G	G	G	G	G	G	G	T	G	G	G	G	G	G	G	G	G	G	G	G	G	G	G	G		G
rs45343944	7	486373	Synonymous	MAL7P1_28	1	G/A	G	A	G	G	A	G	G	G	G	G	G	A	G	G	A	G	G	G	G	G	G	G	G	G	A	G	G	G	G	G	G	G	G	G	G	G	G	G	G	G	G	G	G
rs45343946	7	486550	Synonymous	MAL7P1_28	1	T/A	T	A	T	T	A	T	T	T	T	T	T	A	T	T	A	T	T	T	T	T	T	T	T	T	A	T	T	T	T	T	T	T	T	T	T	T	T	T	T	T	T	T	T
rs45343947	7	486560	Non-Synonymous	MAL7P1_28	0.987179	T/C	T	C	T	T	C	T	T	T	T	T	T	C	T	T	C	T	T	T	T	T	T	T	T	T		T	T	T	T	T	T	T	T	T	T	T	T	T	T	T	T	T	T
rs45343948	7	486561	Non-Synonymous	MAL7P1_28	0.923077	C/A	C	A	C	C	A	C	C	C	C	C	C	A	C	C		C	C	C	C	C	C	C	C	C		C	C	C	C	C	C	C	C	C	C	C	C		C	C	C		C
rs45343949	7	486574	Synonymous	MAL7P1_28	1	G/A	G	A	G	G	A	G	G	G	G	G	G	A	G	G	G	G	G	G	G	G	G	G	G	G	A	G	G	G	G	G	G	G	G	G	G	G	G	G	G	G	G	G	G
rs45343951	7	486667	Synonymous	MAL7P1_28	1	T/A	T	A	T	T	A	T	T	T	T	T	T	A	T	T	A	T	T	T	T	T	T	T	T	T	A	T	T	T	T	T	T	T	T	T	T	T	T	A	T	T	T	A	T
rs45343952	7	486682	Synonymous	MAL7P1_28	1	A/G	A	G	A	A	G	A	A	A	A	A	A	G	A	A	G	A	A	A	A	A	A	A	A	A	G	A	A	A	A	A	A	A	A	A	A	A	A	G	A	A	A	G	A
rs45343953	7	487654	Synonymous	MAL7P1_28	1	T/C	T	C	T	T	C	T	T	T	T	T	T	T	T	T	T	T	T	T	T	T	T	T	T	T	T	T	T	T	T	T	T	T	T	T	T	T	T	T	T	T	T	T	T
rs45343954	7	488164	Non-Synonymous	MAL7P1_28	1	T/A	T	T	A	A	T	A	T	A	T	T	A	A	T	A	T	T	T	A	T	T	T	T	T	A	T	A	T	T	A	A	A	A	T	A	A	A	A	A	A	A	A	A	A
rs45343955	7	488308	Non-Synonymous	MAL7P1_28	1	C/A	C	A	C	C	A	C	A	C	A	A	C	C	C	C	A	A	A	C	C	C	C	C	C	C	A	A	C	A	C	C	C	C	C	C	C	C	C	C	C	C	C	C	C
rs45343956	7	488434	Synonymous	MAL7P1_28	0.974359	T/A	T	A	T	T	A	T	A	T	A	T	T	T	T	T	T	T	A	T	T	T	T	T		T	A	A	T	A	T	T	T	T	T	T	T	T	T	T	T	T	T	T	T
rs45343957	7	488899	Non-Synonymous	MAL7P1_28	1	T/A	A	T	T	T	T	T	T	T	T	T	T	T	T	T	T	A	T	T	T	A	A	A	T	T	T	T	T	T	T	T	T	T	T	T	T	T	T	T	T	T	T	T	T
rs45343959	7	489075	Non-Synonymous	MAL7P1_28	1	T/C	T	C	T	T	C	T	T	T	C	T	T	T	T	T	C	C	T	T	T	T	T	T	T	T	T	T	T	T	T	T	T	T	T	T	T	T	T	T	T	T	T	C	T
rs45343961	7	489545	Intergenic		0.987179	T/C	C	T	T	T	T	T	T	C	T	T	T	C	C	C	T	C	T	T	T	C	C	T	C	C	C	C	T	C	T	T	T	T	T	T	T	T	T	T	T	T	T	C	T
rs45343967	7	490748	Synonymous	PF07_0040	1	T/C	T	T	C	C	T	C	T	C	C	C	C	T	T	T	T	T	T	C	C	T	T	T	T	T	C	C	T	T	C	C	C	C	C	C	T	C	T	C	T	C	T	T	C
rs45343968	7	490793	Non-Synonymous	PF07_0040	1	T/C	C	T	T	T	T	T	C	T	T	T	T	T	T	T		T	T	T	T	T	C	T	T	T	T	T	T	T	T	T	T	T	T	T	T	T	T	T	T	T	T	C	T
rs45343969	7	490863	Non-Synonymous	PF07_0040	1	C/A	C	A	C	C	A	C	C	C	A	C	C	C	C	C	C	C	C	C	C	C	C	C	C	C	A	C	C	C	C	C	C	C	C	C	C	C	C	C	C	C	C	C	C
rs45343970	7	490877	Synonymous	PF07_0040	0.987179	A/T	A	A	T	T	A	T	A	T	A	A	T	A	T	A	T	A	A	T	T	A	A	A	A	A	A	T	A	A	T	T	T	T	T	T	A	T		T	A	T	A	A	T
rs45343976	7	494285	Synonymous	MAL7P1_29	1	G/A	G	G	A	A	G	A	G	A	A	G	A	G	A	G		G	G	A	A	A	G	G	G	G	G	G	G	G	A	G	A	A	A	A	G	A	G	A	G	A	G	G	A
rs45343980	7	494539	Non-Synonymous	MAL7P1_29	1	T/C	T	T	T	T	T	T	C	T	T	T	T	T	T	T	C	T	T	T	T	T	T	T	T	T	T	T	T	T	T	T	T	T	T	T	T	T	T	T	T	T	T	T	T
rs45343982	7	496600	Synonymous	MAL7P1_29	1	G/A	G	A	G	G	G	G	G	G	G	G	G	G	G	A	A	G	G	G	A	G	A	A	G	A	A	G	G	A	G	G	G	G	G	G	G	G	G	A	G	G	G	A	G
rs45343991	7	500160	Non-Synonymous	MAL7P1_29	0.987179	A/T	T	A	A	A	A	A	A	A	A	A	A	A	A	A		A	A	A	A	A	A	A	A	A	A	A	A	T	A	A	A	A	A	A	A	A	A	A	A	A	A	A	A
rs45343993	7	500250	Non-Synonymous	MAL7P1_29	0.833333	A/G	G	A			A	A	A	A		A				A	G	A	A	A	A	A	A	A	A	A	A	A	A	A	A	A	A	A	A	A	A	A	A	A		A	A	A	A
rs45343994	7	500255	Non-Synonymous	MAL7P1_29	0.948718	C/G	G	C	C	C	C	C	C	C		C	C	C	C	C	C	C	C	C	C		C	C	C	C	C	C	C	C	C	C	C	C	C	C	C	C	C	C	C	C	C	C	C
rs45343996	7	500595	Non-Synonymous	MAL7P1_29	0.833333	G/A	A	A	G	G		G	G	A	G		G	G	G		G	G	G	G	G	A	G		G		A		G	G	G	G	G	G	G	G	G	G	G	G	G	G	G	A	G
rs45401009	7	502924	Non-Synonymous	MAL7P1_30	1	T/C	T	C	T	T	T	T	T	T	T	T	T	T	T	T	C	T	T	T	T	T	T	T	C	C	C	T	T	T	T	T	T	T	T	T	T	T	T	C	T	T	T	C	T
rs45401012	7	503555	Synonymous	MAL7P1_30	0.974359	C/G	C	G	C	C	C	C	G	G	C	C	C	C	C	C	G	G	G	C	G	G	C	C	G	C	G	G	G	C	C	C	C	C	C	C	C	G	C	G	C	C		G	C
rs45401020	7	505396	Non-Synonymous	MAL7P1_30	0.961538	G/A	A	A	G	G	A	G	G	A	G	G	G	A	G		G	A	G	G	A	A	A	G	G	G	A	G	G	G	G	G	G	A	G	G	G		G	G	G	G	G	A	G
rs45401021	7	505412	Synonymous	MAL7P1_30	0.961538	A/G	A	A	G	G	A	G	G	A	G	G	G	A	G			A	G	G	G	A	A	G	G	G	A	G	G	G	G	G	G	A	G	G	G		G	G	G	G	G	A	G
rs45401023	7	506234	Synonymous	MAL7P1_30	0.987179	A/G	G	A	G	G	A	G	G	A	A	A	A	G	A	A	G	A	A	A	A	A	A	G	A	G	A	G	A	A	A	A	G	G	G	G	G	G	G	G	G	G	G	G	G
rs45401024	7	506348	Synonymous	MAL7P1_30	0.948718	T/C	T	T	C	C		C	C	T	T	T	T	T	T			T	C	T	T	T	T	C	T	C	T	C	T	T	T	T	C	C	C	C	C	C	C	C	C	C	C	C	C
rs45401025	7	506506	Non-Synonymous	MAL7P1_30	1	T/C	T	T	C	C	C	C	C	T	T	T	T	T	T	C		T	T	T	T	T	T	C	T	C	T	T	T	T	T	T	C	C	C	C	C	C	C	C	C	C	C	T	C
rs45401026	7	506711	Synonymous	MAL7P1_30	1	C/T	C	T	C	C	C	C	T	C	C	T	C	C	C	T	C	T	T	C	C	C	C	C	C	C	C	C	C	C	C	C	C	C	C	C	C	C	C	C	C	C	C	T	C
rs45401832	7	507711	Non-Synonymous	MAL7P1_30	0.987179	G/A	G	A	G	G	G	G	A	A	A	A	A	A	A	A	A	A	A	A	G	G	A	A	A	G	A	G	A	G	A	A	G	A	G	G	G	G	G	G	G	G	G		G
rs45401838	7	508144	Non-Synonymous	MAL7P1_30	0.948718	G/C	C	G	G	G	C	G	G		C	C	G	C	G	C		G	C	G	G	C	C	C		C	C	C	G	C	G	G	G	C	G	G	G	G	G	G	G	G	G	G	G
rs45401851	7	510874	Synonymous	MAL7P1_30	0.987179	A/G	A	A	G	G	A	G	G	G	G	G	A	G	A	A		G	A	A		G	A	G	G	A	A	A	G	A	A	A	G	G	G	G	G	G	G	G	G	G	G	A	G
rs45401852	7	510930	Non-Synonymous	MAL7P1_30	0.987179	T/A	T	T	A	A	T	A	A	A	A	A	T	A	T	T	T	T	T	T	T	A	T	A	A	T	T	A	A	T	T	T	A	A	A	A	A		A	A	A	A	A	T	A
rs45401853	7	511000	Synonymous	MAL7P1_30	1	A/G	A	A	A	A	A	A	A	A	A	A	A	A	A	A	A	A	G	A	A	A	A	A	A	A	A	A	A	A	A	A	A	A	A	A	A	A	A	A	A	A	A	A	A
rs45401856	7	511354	Synonymous	MAL7P1_30	0.948718	G/A	A	G	G	G	A	G	A	A	G	A	G	A	G		A		A	G	A	A	A	G	G	A	A	G	G	A	G	G	G	A	G	G	G	A	G	G	G	G	G	G	G
rs45401857	7	511612	Non-Synonymous	MAL7P1_30	0.897436	G/C	C	G	G		C	G	C			C	G	C	G	C		C	G	G	C	G	C	G	C	C	C	C	C	G	G	G	G	C	G		G	G	G	G		G	G	G	G
rs45401860	7	511912	Non-Synonymous	MAL7P1_30	0.948718	T/G	T	T	G	G		G	T			T	T	T	T	T	G	T	T	T	T	T	T	T	T	T	T	T	T	T	T	T	G	T	G	G	G		G	G	G	G	G	T	G
rs45401872	7	516322	Non-Synonymous	PF07_0041	1	C/A	C	C	A	A	C	A	A	C	C	C	C	C	C	C	C	C	C	C	C	C	A	C	C	C	C	C	C	C	C	C	A	A	C	A	A	A	A	A	A	C	A	C	A
rs45401875	7	516460	Non-Synonymous	PF07_0041	1	G/A	G	G	G	G	A	G	G	G	G	G	G	G	G	G	A	G	G	G	G	G	G	G	G	G	G	G	G	G	G	G	G	G	G	G	G	G	G	G	G	G	G	G	G
rs45401877	7	516571	Synonymous	PF07_0041	0.974359	T/C	C	C	T	T	T	T	T	T	T	T	T	C	T	T	T		T	T	T	C	C	T	C	C	T	C	C	C	T	T	T	C	T	T	T	T	T	T	T	T	T	T	T
rs45401878	7	516691	Non-Synonymous	PF07_0041	0.974359	C/A	C	C	C	C	C	C	C	C	C	C	C	C	C	C	A	C	C	C	C	C	C	C	C	C	C	C	C	C	C	C	C	C	C	C	C	C	C	C	C	C		C	C
rs45401879	7	516744	Synonymous	PF07_0041	0.987179	A/C	A	A	A	A	A	A	C	A	A	A	A	A	A	C	A	C	A	A		A	C	A	C	A	C	A	C	A	A	A	A	A	C	A	A	A	A	A	A	C	A	A	A
rs45401880	7	516779	Non-Synonymous	PF07_0041	1	C/T	C	T	C	C	C	C	C	C	T	T	C	C	C	C	T	C	C	C	C	C	C	C	C	T	C	T	C	C	C	C	C	C	C	C	C	C	C	C	C	C	C	C	C
rs45401881	7	516922	Intergenic		1	A/G	A	G	A	A	G	A	G	G	A	A	A	G	A	A	A	G	G	A	G	G	A	A	G	A	A	G	G	G	A	A	A	G	G	A	A	A	A	A	A	G	A	G	G
rs45401889	7	518185	Intergenic		0.961538	A/G	A	G	A	A	A	A	A	A	A	A	A	A	A	A		A	A	A	A	A	A	A	G	A	A	A	G	A	A	A	A	A	A	A	A	G	A	A	A	A	A	A	G
rs45401892	7	519085	Non-Synonymous	PF07_0042	1	A/G	G	G	A	A	A	A	A	A	A	A	G	A	G	A	A	G	A	G	G	A	G	A	A	G	A	A	A	A	G	G	A	A	A	A	A	A	A	A	A	A	A	G	G
rs45401895	7	519733	Non-Synonymous	PF07_0042	0.833333	T/G		T			G	T			G			G	G	G		G	T	G	G	G	T	G	G	G	G	T	G	G	G	G	T	T	T	T	T		T	T		T	T	T	T
rs45401896	7	519981	Synonymous	PF07_0042	1	G/A	G	G	G	G	G	G	G	G	A	G	G	G	G	G	G	G	G	G	G	G	G	G	G	G	G	G	G	G	G	G	G	G	G	G	G	G	G	G	G	G	G	G	G
rs45401897	7	520180	Synonymous	PF07_0042	1	C/T	C	C	C	C	T	C	C	C	C	C	C	C	C	C	T	C	C	C	C	C	C	C	C	C	C	T	C	C	C	C	C	C	C	C	C	C	C	C	C	C	C	C	C
rs45401898	7	520399	Synonymous	PF07_0042	1	C/T	C	C	C	C	C	C	C	T	C	C	C	C	C	C	C	C	T	C	C	T	T	C	C	C	C	C	C	C	C	C	C	C	C	C	C	C	C	C	C	C	C	C	C
rs45401907	7	520806	Synonymous	PF07_0042	1	T/C	T	T	C	C	T	C	T	T	C	T	C	T	C	T	T	C	C	C	T	T	T	T	T	T	T	T	T	C	C	C	C	C	C	C	C	C	C	C	C	C	C	T	T
rs45401909	7	520959	Non-Synonymous	PF07_0042	1	G/A	A	G	G	G	G	G	A	A	G	G	G	A	G	G	G	G	G	G	G	A	G	G	A	A	G	A	A	G	G	G	G	A	G	G	G	G	G	G	G	G	G	G	G
rs45401912	7	521084	Non-Synonymous	PF07_0042	0.948718	A/T	T	A	A	A	A	A	T	T	A	A	A	T	A		A	A	A	A	T	T	A	A	T	T	T	T	T	A	A	A	A	T	A	A	A	T	A	A	A	A	T	T	T
rs45401920	7	521229	Synonymous	PF07_0042	1	T/G	G	T	T	T	T	T	G	G	T	T	T	T	T	G	T	G	T	T	G	G	T	T	G	G	T	G	G	T	T	T	T	G	T	T	T	G	T	T	T	T	T	T	G
rs45401921	7	521308	Non-Synonymous	PF07_0042	0.987179	G/A	A	G	G	G	G	G	A	A	G	G	G	G	G	G	G	A	G	G	A	G	G	G	A	A	G	A	A	G	G	G	G	A	A	G	G	G	G	G	G	G	G	G	A
rs45401922	7	521431	Non-Synonymous	PF07_0042	1	C/A	C	C	C	C	C	C	C	C	A	A	C	A	C	C	A	C	C	C	C	C	A	C	C	C	C	C	C	A	C	C	C	C	C	C	C	C	C	C	C	C	C	C	C
rs45401923	7	521447	Non-Synonymous	PF07_0042	1	T/A	T	T	T	T	T	T	T	T	A	A	T	A	T	T	A	T	T	T	T	T	A	T	T	T	T	T	T	A	T	T	T	T	T	T	T	T	T	T	T	T	T	T	T
rs45401927	7	521504	Non-Synonymous	PF07_0042	0.961538	G/C	C	G	G	G	G	G	C	C	G	G	C	G	C		G	C	G	C	C	G	G	C		C	C	G	G	C	C	C	G	C	C	G	G	C	C		G	C	G	C	C
rs45401928	7	521513	Non-Synonymous	PF07_0042	0.987179	G/A	A	G	G	G	G	G	A	A	G	G	A	G	A	G	G	A	G	A	A	G	G	A		A	A	G	G	A	A	A	G	A	A	G	G	A	G	G	G	A	G	A	A
rs45402732	7	521560	Non-Synonymous	PF07_0042	1	G/C	G	G	G	G	G	G	G	G	G	G	G	G	G	G	G	G	C	G	G	G	G	G	G	G	G	G	G	G	G	G	G	G	G	G	G	G	G	G	G	G	G	G	G
rs45402733	7	521595	Non-Synonymous	PF07_0042	1	A/G	A	A	A	A	A	A	A	A	G	A	A	A	A	A	G	A	A	A	A	G	G	G	A	A	A	A	A	A	A	A	A	G	A	A	A	A	A	A	A	A	A	A	A
rs45402734	7	521616	Synonymous	PF07_0042	0.987179	G/T	G	G	G	G	G	G	G	G	T	G	G	G	G	G	T	T	G	G	T	T	T	T	G	G	G	G	G	G	G	G	G	T	G	G	G	G	G	G	G	G	G	G	G
rs45402738	7	521739	Synonymous	PF07_0042	1	A/G	A	A	A	A	A	A	A	A	G	A	A	A	A	A	A	A	A	A	A	A	A	A	A	A	A	A	A	A	A	A	A	A	A	A	A	A	A	A	A	A	A	A	A
rs45402745	7	521956	Non-Synonymous	PF07_0042	1	C/A	C	C	C	C	C	C	C	C	C	C	C	C	C	C	A	C	C	C	C	C	C	A	C	C	C	A	C	C	C	C	C	A	C	C	C	C	C	C	C	C	C	C	C
rs45402746	7	522028	Non-Synonymous	PF07_0042	1	G/A	A	G	G	G	A	G	A	G	A	A	A	A	A	G	A	A	A	A	A	A	A	A	G	A	G	A	G	A	A	A	G	G	A	G	G	G	G	G	G	G	G	G	G
rs45402748	7	522223	Non-Synonymous	PF07_0042	1	G/A	G	G	A	A	G	A	G	G	G	G	G	A	G	G	G	G	G	G	G	G	A	G	G	G	G	A	G	G	G	G	A	A	G	A	A	G	A	G	A	G	A	G	A
rs45402752	7	522605	Non-Synonymous	PF07_0042	0.987179	A/G	A	A	A	A	A	A	G	A	G	A	G	A	G	G	A	G	A	G	A	G	G	G	G	A	A	A	G	A	G	G	A	G	A	A	A	A	A	A	A	A	A	G	A
rs45402754	7	523339	Non-Synonymous	PF07_0042	1	G/A	A	G	G	G	G	G	G	G	G	G	G	G	G	A	G	G	G	G	G	G	G	G	G	G	G	G	G	G	G	G	G	G	G	G	G	G	G	G	G	G	G	G	G
rs45402761	7	523386	Synonymous	PF07_0042	1	C/T	T	C	C	C	C	C	C	C	C	C	C	C	C	T	C	C	C	C	C	C	C	C	C	C	C	C	C	C	C	C	C	C	C	C	C	C	C	C	C	C	C	C	C
rs45402765	7	523538	Non-Synonymous	PF07_0042	0.987179	G/T	T	G	G	G	G	G	G	G	G	G	G	G	G	G	G	G	G	G	G	G	T	G	G	G	G	G	G		G	G	G	G	G	G	G	G	G	G	G	G	G	G	G
rs45402770	7	523745	Non-Synonymous	PF07_0042	1	T/G	G	T	T	T	T	T	T	T	T	T	T	T	T	T	G	T	T	T	T	T	T	T	T	T	T	T	T	T	T	T	T	T	T	T	T	T	T	T	T	T	T	T	T
rs45402788	7	524386	Non-Synonymous	PF07_0042	1	A/T	A	A	A	A	A	A	T	T	A	T	T	T	T	T	A	A	T	T	T	A	T	T	T	T	A	T	T	A	T	T	A	A	T	A	A	A	A	A	A	T	A	A	A
rs45402797	7	524834	Non-Synonymous	PF07_0042	0.974359	A/G	A	A	G	G	A	G	G	G	A	G	A	G	A	A	G	A	A	A	A	A	G	G	A	A	A	G	G	A	A	A	G	G	G	G	G	A	G	G		G	G	A	A
rs45402800	7	524922	Synonymous	PF07_0042	0.910256	T/G	T	T	G	G		G	G		T	G	T	G			G		T	T	T	T	G	G	G	T	T	G	G	T	T	T	G	G	G	G	G		G	G	G	G	G	T	T
rs45402805	7	525138	Synonymous	PF07_0042	0.974359	C/T	C	C	T	T	C	T	T	T	C	T	C	T	C	C	T	C	C	C	C	C	T	T	C	C	C	T	T	C	C	C	T	T	T	T	T	C	T	T	T	T	T	C	C
rs45402807	7	525220	Non-Synonymous	PF07_0042	0.974359	G/A	G	G	A	A	G	A	A	A	G	A	G	A	G	G		G	G	G	G	G	A	A	G	G	G	A	A	G	G	G	A	A	A	A	A	G	A	A	A	A	A	G	G
rs45402808	7	525229	Non-Synonymous	PF07_0042	1	G/A	G	G	A	A	G	A	A	A	G	A	G	A	G	G	A	G	G	G	G	G	A	A	G	G	G	A	A	G	G	G	A	A	A	A	A	G	A	A	A	A	A	G	G
rs45338031	7	525470	Non-Synonymous	PF07_0042	0.987179	G/A		G	A	A	G	A	A	A	G	A	G	A	G	G		G	G	G	G	G	A	A	G	G	G	A	A	G	G	G	A	A	A	A	A	G	A	A	A	A	A	G	G
rs45338038	7	525688	Synonymous	PF07_0042	0.884615	C/T	C	T		C	C	C	C		C	C	C		C		T	T	T	C	T	T	C	C	T	C	T	C	T	T	C	C	C	C	C	C	C		C	C		C	C	C	T
rs45338040	7	525761	Non-Synonymous	PF07_0042	0.807692	A/T	A	T	A	A	A	A	A		A	A	A	A	A	A				A			A	A		A		A	T		A	A	A	A	A	A	A	A	A	A	A	A	A	A	T
rs45338041	7	525763	Non-Synonymous	PF07_0042	0.858974	A/T	A	T	A	A	A	A	A	A	A	A	A	A	A	A			T	A			A	A	T	A	T	A		T	A	A	A	A	A	A	A		A	A	A	A	A	A
rs45338042	7	525807	Non-Synonymous	PF07_0042	0.974359	C/G	C	G	C	C	C	C	C	C	C	C	C	C	C	C			G	C	G	G	C	C	G	C	G	C	G	G	C	C	C	C	C	C	C	G	C	C	C	C	C	C	G
rs45338044	7	526617	Synonymous	PF07_0042	0.974359	T/C	T	T	C	C	T	C	T	C	T	C	T	C	T			T	C	T	C	C	T	T	T	T	T	T	T	C	T	T	C	C	C	C	C	C	C	T	C	C	C	T	T
rs45338046	7	526822	Non-Synonymous	PF07_0042	1	G/C	G	G	C	C	G	C	C	G	G	G	G	G	G	G	G	G	G	G	G	G	C	G	G	G	G	G	G	G	G	G	G	C	G	C	C	G	C	G	C	G	C	G	G
rs45338051	7	528238	Synonymous	MAL7P1_31	0.987179	C/T	C	T	C	C	C	C	T	T	T	C	C	T	C	C	T	C	C	C	C	T	C	C	T	T	C	C	T	T	C	C	C	C	C	C	C	C	C	C	C	C	C		T
rs45338052	7	528244	Synonymous	MAL7P1_31	0.974359	A/G	A	G	A	A	A	A	G	G	G	A	A	G	A	A	G	A	A	A	A	G	A	A	G	G	A	A	G	G	A	A	A	A	A	A	A	A	A	A	A	A	A		G
rs45338055	7	528408	Intronic	MAL7P1_31	1	G/A	G	A	G	G	G	G	A	A	A	G	G	A	G	G	A	G	G	G	G	A	A	A	A	A	A	G	A	A	G	G	G	G	G	G	G	A	G	A	G	G	G	A	A
rs45338056	7	528419	Intronic	MAL7P1_31	1	T/A	A	T	T	T	A	T	T	T	T	A	T	T	T	A	T	T	T	T	A	T	T	T	T	T	T	A	T	T	T	T	A	T	A	T	T	T	T	T	T	A	T	T	T
rs45338058	7	528583	Synonymous	MAL7P1_31	1	A/G	G	A	A	A	G	A	A	G	A	G	A	A	A	G		A	A	A	G	A	A	A	A	A	A	G	A	A	A	A	G	A	G	A	A	A	A	A	A	G	A	A	A
rs45338059	7	528714	Intronic	MAL7P1_31	1	T/A	A	T	T	T	A	T	T	A	T	A	T	T	T	T	T	T	T	T	T	T	T	T	T	T	T	A	T	T	T	T	T	T	T	T	T	T	T	T	T	T	T	T	T
rs45338060	7	528784	Intronic	MAL7P1_31	0.871795	A/T		A	A	A	T	A	A		A	T		T	A	A		A	A	A	T	A	A	A	A	A	A	T	A		A	A	A	A	A	A	A	A	A	A	A	A	A		A
rs45338061	7	529872	Intergenic		0.948718	G/T	G	G			G	T	T	G	G	G	G	G	G	G		G	T	G	G	T	G	G	T	G	T	G	G	G	G	G	G	T	G	T	T		T	T	T	G	T	G	G
rs45338064	7	530515	Non-Synonymous	MAL7P1_32	0.935897	A/G	A	G	A	A	G	A	A	A		G	A	G	A	G			A	A	G	G	G	G	G	G	A	G	G	A	A	A	G	A	G	A	A	G	A	A	A	G	A	G	G
rs45338065	7	530704	Synonymous	MAL7P1_32	0.935897	G/A	G	A		G	A	G	G		G	G	G	G	G	G	A		G	G	G	A	G	A	G	A	G	G	G	G	G	G	G	G	G	G	G		G	G	G	G	G	G	G
rs45338067	7	530956	Non-Synonymous	MAL7P1_32	0.974359	T/A	T	T	A	A	A	A	A	T	A	T	T	T	T	T		T	T	T	A	A	T	A		A	T	A	T	T	T	T	T	A	A	A	A	A	A	A	A	A	A	A	A
rs45338072	7	531337	Intergenic		1	A/T	T	T	A	A	A	A	A	A	A	A	A	A	A	A	A	A	A	A	A	A	A	A	A	A	A	A	A	A	A	A	A	A	A	A	A	A	A	A	A	A	A	A	A
rs45338074	7	531453	Intergenic		1	G/T	G	G	G	G	T	G	T	G	T	T	G	T	G	G		G	T	G	G	T	T	T	T	G	G	G	T	G	G	G	T	G	G	G	G	T	G	G	G	G	G	T	G
rs45338080	7	532112	Intronic	MAL7P1_33	0.833333	G/A		A				G	G	G		A	G	A			G		G	G	A	G	G	G	A	G	G	G	A	G	G	G	G	G	G	G	G		G	G	G	G	G	G	A
rs45338081	7	532806	Non-Synonymous	MAL7P1_33	0.948718	T/C	C	T	T	T	T	T	C	T		C	C	T	C			T	T	C	T	C	C	C	C	C	C	T	C	T	C	C	T	T	T	T	T		T	C	T	T	T	C	T
rs45338088	7	536742	Intergenic		0.948718	A/C	C	C	A	A	A	A	C		C	C	C	C	C	C		C	C	C	C	A	A	C	C	C	C	C	C	C	C	C	A	A	C	C	A	C	A	C	A	C	A	A	C
rs45338090	7	536978	Non-Synonymous	PF07_0044	1	T/C	C	C	T	T	T	T	T	T	T	T	T	T	T	T		T	T	T	T	C	T	T	C	T	C	T	C	T	T	T	T	T	T	T	T	T	T	T	T	T	T	T	T
rs45338097	7	541220	Non-Synonymous	PF07_0046	0.871795	G/T		T				G	G			G	G	G		G		T	G	G	G	G	G	G	G	G	G	G	G	G	G	G	G	G	G	G	G	G	G	G		G	G	G	G
rs45338099	7	543851	Non-Synonymous	PF07_0047	0.974359	T/C	C	C	T	T	C	T	C	T	T	C	T	C	T	T	C		C	C	T	T	C	T	T	C	C	T	T	T	C	T	T	T	T	T	T	T	T	T	T	T	T	T	T
rs45338101	7	544533	Synonymous	PF07_0047	0.884615	T/C	T	C	T		C	T	C	T		T	C		C		C		C	C	T	C	C	C	T	C	C	C	T	T	C	C	C	T	C	C	T	T	T	T	T		T	T	C
rs45338103	7	545046	Synonymous	PF07_0047	1	T/C	C	T	T	T	T	T	C	C	T	T	T	T	T	C		T	T	C	C	C	C	C	C	T	C	T	C	C	C	T	T	T	C	C	T	C	T	T	T	C	T	C	C
rs45338104	7	545247	Synonymous	PF07_0047	0.871795	G/A	A	G				G	A	A	G	A	G	G		A		A	G	A	A	G	A	A	G	G	G	G	G	A	A	G	A	G	A	A	G	G	G	G	G	A	G	G	A
rs45338113	7	548445	Non-Synonymous	MAL7P1_34	0.987179	A/C	C	A	A	A	A	A	A	A	A	A	C	A	C	A		A	A	A	A	A	A	A	A	A	A	A	A	A	A	C	A	A	A	A	A	C	A	A	A	A	A	A	A
rs45338116	7	550842	Synonymous	MAL7P1_35	0.871795	A/T		A	A	A	A	A	T	A	A	A		A		A		A			A	A	A	T	A	A	T	A	A	A	T		A	A	A	A	A		A	A	A	A	A	T	A
rs45338122	7	551518	Non-Synonymous	MAL7P1_35	1	G/C	C	G	G	G	C	G	G	C	C	G	G	G	G	G	C	G	C	G	G	G	G	C	G	C	C	G	G	C	G	G	G	G	C	G	G	G	G	G	G	C	G	C	G
rs45338126	7	551717	Non-Synonymous	MAL7P1_35	0.935897	A/C	C	A		A	A	A	A	C	A		A	A	A	A	C		A	A	A	C	A	A	A	A	A	A	A	A	A	A	A	A	A	A	A	A	A	A	A	A	A	A	A
rs45338129	7	552072	Synonymous	MAL7P1_35	0.987179	T/C	T	T	C	C	T	C	T	T	T	T	T	T	T	T	C	T	T	T	C	C	T	T	T	T	T	T	T	T	T	T	C	C	T	T	C	T	T	T	T	T	T	T	T
rs45338637	7	556910	Non-Synonymous	MAL7P1_37	0.987179	A/T	T	T	A	A	A	A	A		T	T	A	T	A	A	T	A	A	A	T	A	A	A	A	T	T	T	A	T	A	A	A	A	A	A	A	A	A	T	A	A	A	A	A
rs45338638	7	557435	Synonymous	MAL7P1_37	0.974359	G/T	G	T	G		G	G	G		G	G	G	G	G	G	T	G	G	G	G	G	G	G	G	G	G	G	G	T	G	G	G	G	G	G	G	G	G	G	G	G	G	G	G
rs45338639	7	557550	Non-Synonymous	MAL7P1_37	0.871795	C/T	C	C			C	C	T		C	C	C			C	C		C	C	C	C	C	C		T	C	T	T	C	C	C	C	C	C	C	C	C	C	T		C	C	C	C
rs45338640	7	557966	Non-Synonymous	MAL7P1_37	1	T/A	T	T	A	A	T	A	T	T	T	T	T	T	T	T	T	T	T	T	T	T	T	T	T	T	T	T	T	T	T	T	T	A	T	T	A	A	T	T	T	T	T	T	T
rs45338643	7	559051	Intergenic		0.974359	T/C	T	T			T	T	T	T	T	T	C	T	C	T		T	T	T	T	T	T	T	T	T	T	T	T	T	T	C	T	T	T	T	T	T	T	T	T	T	T	C	T
rs45338647	7	559452	Intergenic		0.987179	T/C	T	C	T	C	C	T	C	C	T	C	C	C	C	C		C	C	T	C	C	C	C	C	T	C	C	C	T	T	C	C	T	C	C	T	C	C	C	C	C	C	C	C
rs45338650	7	559643	Intergenic		0.987179	A/G	G	A	A	A	A	A	A	A	A	A	A	G	A	A	G	A	A	A	A	A	A	A	A	A	A	A	A	A	A	A	A	A	A	A	A	A	A	A	A	A	A	A	A
rs45338656	7	561245	Synonymous	MAL7P1_38	1	A/G	G	A	A	A	A	A	A	A	A	A	A	A	A	G	G	A	A	A	A	A	A	A	A	A	A	G	A	A	A	A	A	A	A	A	A	A	A	A	A	A	A	A	A
rs45338657	7	561393	Non-Synonymous	MAL7P1_38	1	A/G	A	A	G	A	A	G	A	A	A	A	A	A	A	A		A	A	A	A	A	A	A	A	A	A	A	A	A	A	A	A	G	A	A	G	A	A	A	A	A	A	A	A
rs45339533	7	576250	Intergenic		0.871795	T/G	G		T	T	G	T	T	T	T	G	T	G	T	T			G	T	T	T	G	T	T	G	T		T	T	G	T	T	T	T	T	T		G	T	G			G	T
rs45339535	7	576387	Intergenic		0.987179	T/A	T	A	A	T	T	A	T	T	A	T	A	T	T	A	A	T	T	A	T	A	T	T	T	T		T	T	A	T	T	A	T	T	A	T	T	T	T	T	T	T	T	T
rs45339544	7	576625	Intergenic		1	T/C	T	C	C	T	C	C	T	C	C	T	C	T	T	T	C	T	T	C	T	C	C	T	T	T	T	C	T	C	C	T	C	T	T	C	T	C	T	T	T	T	T	T	C
rs45339545	7	576627	Intergenic		0.987179	T/C	C	T	T	C	T	T	C	T	T	C	T	C	C	C	C	C	C	T	C	T	T	C	C	C	C	T	C	T	T	C	T	C	C	T	C		C	C	C	C	C	C	T
rs45339553	7	577349	Intergenic		1	G/A	G	G	A	G	G	G	G	G	G	G	G	G	G	G	G	G	G	G	G	G	G	G	G	G	G	G	G	G	G	G	G	G	G	G	A	G	G	G	G	G	G	G	A
rs45339556	7	577496	Intergenic		0.833333	A/T		A	T	T	T	T		A	T		T	A	T	A	T	A	A	A	A	A		T	A		T		A		A	A	A	T	T		T	A	T	A	T	T	T		T
rs45339595	7	579473	Intergenic		1	T/G	T	T	G	T	T	T	T	T	T	T	T	T	T	T	G	T	T	T	T	T	T	T	T	T	T	T	T	T	T	T	T	T	T	T	T	T	T	T	T	T	T	T	T
rs45340361	7	581225	Non-Synonymous	MAL7P1_43	0.948718	T/A	T	T	T	A	T	T	T	T	T	T	T	T	T	T	T	T		T	T		T		T	T	T	T	T	T	T	T	T	T	T	T	T	T	T	T	T	T	T	T	A
rs45340362	7	581235	Non-Synonymous	MAL7P1_43	0.923077	G/T	T	T	T	G	G	T	T	G	T	G	T	G	G	G		G	G	T	T	G	T	G	G	G	T	G	G	G	G	G	T	T	T	T	G		T		T	T	T		G
rs45340387	7	582843	Non-Synonymous	PF07_0049	0.833333	C/T		C	T		C	T	C	C	T			C	C					C	C	C		T	C	C	T	T	C	C	C	C	C	C	T	C	C	C	C		C	T	C	T	T
rs45340406	7	583420	Synonymous	PF07_0049	0.820513	G/A	G	G	G		G	G	G				A		A	G	G	G	G	A	G		A	G	G	G		G	G	A	A	A		G	G	A		G	G	G	G	G	G	A	G
rs45340408	7	583759	Synonymous	PF07_0049	0.871795	T/C	C	C	T	C	C		T	T	C		C	C	T	C	T	T	C	T	C	T	C	T	C	C	T	C	C	C		C	T	T		T	C	T	C	T	T	C	T	T	C
rs45340416	7	590940	Intergenic		1	T/G	T	T	T	G	T	T	T	T	T	T	T	T	T	T	T	T	T	T	T	T	T	T	T	T	T	T	T	T	T	T	T	T	T	T	T	T	T	T	T	T	T	T	T
rs45341245	7	607448	Intergenic		0.846154	G/A	A	G	G	A	A	A	G	A	G	A	A	A	G		A	G		G	A	A	G	A	G	G	G	G	G	A		G	A		G	A	G	G	A	G	G	G	A	G	A
rs45341262	7	615902	Intergenic		0.910256	C/T	C	T	C	C	C	C	T	T	C	C	T	T	T	T		C		C	C	T		T	C	T	T	C	C	C	C	T	T	C	C		C	C	C		C	C	C	T	C
rs45341270	7	617584	Intergenic		0.974359	A/G	A	G	A	A	A	A	A	A	A	A	G	A	A	A		A	A	A	A	A	G	A	A	A	A	A	A	A	A	A	A	A	A	G	A	A	A	A	A	A	A	A	A
rs45341289	7	617995	Intergenic		0.807692	T/G	T		G	T	T	G		T	T	T						T	T	T	T	T		T	T	T		T	T	T	T			G	T		G	T	T	T	T	T	T		T
rs45341290	7	618004	Intergenic		0.871795	T/C	T	C		T	T		C	C	T	T	C	C	C	C	C		C	T		C	C	T	T	C	C	T	T	T	T	C	C			C	C		T	C	T	T	C	C	C
rs45341296	7	619310	Synonymous	MAL7P1_52	0.948718	G/A	A	G	G	G	G	G	G	G		G	G	G	G	A	G	A	G	G	A	G	A	G	A	A	G	G	A	A	A	G	G	G	G		G		G	G	G	G	G		G
rs45341300	7	619344	Non-Synonymous	MAL7P1_52	0.884615	T/C	T	C		T	T	T	T	C	T	T	T	C	T	T	C	T	C	C	T		T	T	T	T		T	T	T	T	T	C	T	T	T		T	T		T	T	T		T
rs45341301	7	619350	Non-Synonymous	MAL7P1_52	0.897436	T/G	T	G	T	T	T	T	T	T	T	T	T		T	T	G	T	G		T		T	T	T	T	G	T	T	T	T	T	G	T	T	T	T	T	T		T	T	T		T
rs45341304	7	619452	Non-Synonymous	MAL7P1_52	1	G/C	G	C	G	G	G	G	C	C	G	G	G	C	G	G		G	C	C	G	G	G	G	G	G	G	C	G	C	G	G	C	G	C	G	G	G	G	G	G	G	G	G	G
rs45341305	7	619460	Synonymous	MAL7P1_52	0.884615	C/G	C	G	C	C	C	C		G	C	C	C		C	C	G	C	G	G	C	C	C	C	C	C	C		C	C	C	C		C	C	C	C	C	C	C	C	C	C	C	C
rs45341306	7	619463	Synonymous	MAL7P1_52	0.923077	A/G	A	G	A	A	A	A	G	G	A	A		G		A	G	A	G	G	A	A	A	A	A	A	A	A	A	A	A	A		A	G	A	A	A	A	A	A	A	A	A	A
rs45341307	7	619470	Non-Synonymous	MAL7P1_52	0.948718	T/C	C	T	T	T	T	T	C	T	T	T	T	T	T	C		C	T	T	C	C	C	T	C	C	C	C	C		T	T	C	C	T	C	C	C		C	T	C	T	T	T
rs45341317	7	619930	Intergenic		0.961538	A/G	A	G	A	A	A	A	A	A	A	A		G		A	G	A	G	A	A	G	A	A	A	A	G	G	A	G	A	A	G	A	A	A	A	A	A	G	A	A	A	G	A
rs45341321	7	620097	Intergenic		0.987179	C/T	C	T	C	C	C	C	C	C	C	C	C	C	C	C	C	C	C	C	C	C	C	C	C	C	C	C	C	C	C	C	C	C	C	C	C	C	C	C	C	C	C	C	C
rs45341326	7	620240	Intergenic		0.871795	G/T	G	T	G		G	G	G	G	G	G	G		G	G		G	G	G	G		G	G	G	G	T	G	G	T	G	G	G	G	G	G	G	G		G	G	G		T	T
rs45342138	7	620506	Intergenic		0.987179	C/G	C	G	G	G	C	G	G	C	C	G	C	G	C	C	G	C	G	C	C	G	G	C	C	C	G	C	C	G	C	C	G	G	C	C	G	C	C	C	G	C	G	G	G
rs45342143	7	620585	Intergenic		0.935897	C/A	C	A	A	C	C	A	A	C	C	C	A	C	A	C	A	C		C	C	A	A	C	C	C	A	C	C	C	C	A		C	C	C	C	C	C	C	C	C	C	A	C
rs45342146	7	620646	Intergenic		0.961538	A/G	A	G		A	A	A		A	A	A	A	A	A	A	A	A	A	A	A	A	A	A	A	A	G	A	A	A	A	G	A	A	A	A	A	A	A	A	A	A	A	G	A
rs45342152	7	620782	Intergenic		1	C/A	C	A	C	C	C	C	C	C	C	C	C	A	C	C	A	C	C	C	C	C	C	C	C	C	C	C	C	C	C	C	C	C	C	C	C	C	C	C	C	C	C	C	C
rs45342160	7	620926	Intergenic		0.807692	T/C	T	C	T	T	T	C	C		C	T						T		T	T			T	T	T		C	T	T	T	C		T	T	T	T	T	T	T	T		T	C	T
rs45342168	7	621024	Intergenic		0.833333	T/A	T	A	A	A	T	A	T	T	T	T				T	A	T	T	T	T			T	T	T	T	T	T	T	T	A		T	T	T	A	T	T	T	T	T	T		T
rs45342943	7	631555	Intergenic		1	G/A	G	A	A	G	A	A	A	A	A	A	A	A	G	G		A	A	A	G	A	A	A	A	G	A	G	A	G	A	A	A	G	A	A	A	A	G	A	G	A	G	A	G
rs45342971	7	632358	Intergenic		0.910256	G/A	G	A	A	G	A	A	A	A	A	A	A	A		A	A	A	A	A	G	A	A		A	A	G	A	A		A	A	A	A	A		G	A	G	A	G	G	G	G	A
rs45343782	7	653201	Intergenic		0.987179	C/A	A	C	C	C	C	C	C	C	C	C	A	C		C	C	C	A	C	C	C	C	C	C	A	C	C	C	C	C	A	A	C	C	C	C	C	C	C	C	C	C	C	C
rs45343783	7	653207	Intergenic		1	T/C	T	C	C	C	C	C	C	C	C	C	C	C	C	C	C	C	T	C	C	C	C	C	C	T	C	C	C	C	C	T	T	C	C	C	C	C	C	C	C	C	C	C	C
rs45343784	7	653210	Intergenic		0.987179	G/A	A	G	G	G	G	G	G	G	G	G	G	G	G	G	G	G	A	G	G	G	G	G	G	A	G	G	G	G	G	A	A	G	G	G	G	G	G	G	G	G	G	G	G
rs45343785	7	653221	Intergenic		1	C/A	A	C	C	C	C	C	C	C	C	C	A	C	A	C	C	C	A	C	C	C	C	C	C	A	C	C	C	C	C	A	A	C	C	C	C	C	C	C	C	C	C	C	C
rs45343788	7	653397	Intergenic		1	G/T	G	G	G	G	G	G	T	G	G	G	T	G	T	G	T	G	G	G	T	G	G	G	G	G	G	G	T	G	G	T	G	G	G	G	G	G	G	G	G	G	G	G	G
rs45343789	7	653399	Intergenic		0.974359	T/C	T	T	T	T	T	T	C	T	T	T	C	T	C	T	C		T	T	C	T	T	T	T	T	T	T	C	C	T	C	T	T	T	C	T	T	T	T	T	C	T	T	T
rs45343790	7	653542	Intergenic		0.987179	T/G	T	T	G	T	T	G	T	T	T	T	T	T	T	T		T	T	T	T	T	T	T	T	T	T	T	T	T	T	T	T	G	T	T	G	T	T	T	T	T	T	T	T
rs45343791	7	653710	Intergenic		0.974359	G/T	G	G	T	G	G	T	G	G	G	G		T	T	T		G	G	G	T	G	G	G	G	T	G	T	T	T	G	G	T	T	G	G	T	G	G	G	G	G	G	G	G
rs45343796	7	654025	Intergenic		0.987179	G/A	A	G	G	G	G	G	G	G	G	A	G	G	G	G	G	G	G	G	G	G	G	A	G	G	G	A		G	G	G	A	G	G	G	G	G	G	G	G	G	G	G	G
rs45343805	7	654537	Intergenic		1	G/C	C	G	G	C	G	G	G	G	G	C	C	C	C	C	G	C	G	G	G	C	G	C	C	G	G	C	G	G	G	C	C	G	G	C	G	C	G	G	G	G	G	G	C
rs45343808	7	654663	Intergenic		0.974359	G/A	A	G	G	A	G	G	G	G	G	A	A	A	A	G		G	G	G		A	G	A	A	G	G	A		G	G	A	A	G	G	A	G	G	G	G	G	G	G	G	A
rs45343811	7	654950	Intergenic		0.987179	A/C	C	A	A	A	A	A	A	A	A	C	C	A	C	C	A	C	A	A	A		A	C	A	A	A	A	A	C	A	C	C	A	C	A	A	A	C	A	A	C	A	A	A
rs45343812	7	654965	Intergenic		0.987179	A/C	A	C	A	A	A	A	A	C	C	A	A	A	A	A	A	A	C	C	A	A	C	A	C	A	C	A	A	A	C	A	A	A	A	A	A	C	A	C	A	A	A	C	A
rs45343813	7	654992	Intergenic		0.974359	G/A	G	A	G	G	G	G	G	A	A	G	G	G	G	G	G	G	A	A	G	G	A	G	A	G	A	G	G	G	A	G	G	G	G	G	G	A	G	A	G	G	G	G	G
rs45402515	7	655074	Intergenic		0.923077	C/A		C	A	A	A	A	A	C	C	C	C	A		C		C	C	C		A	C	C	C	C	C	A	A	C	C	C		A	C	A	A	C	C	C	C	C	C	C	A
rs45402516	7	655094	Intergenic		0.935897	C/T	T	C	C	C		C	C	C	C	T	T	C	T	T		T	C	C	T	C	C	T	C	C	C	C		T	C	T	T	C	T	C	C	C	C	C	C	C	C	C	C
rs45402517	7	655185	Intergenic		1	C/A	A	C	C	C	C	C	C	C	C	A	A	C	A	A	C	A	C	C	C	C	C	A	C	C	C	C	C	A	C	A	C	C	A	C	C	C	C	C	C	C	C	C	C
rs45402520	7	655311	Intergenic		0.948718	G/T	T	G	G	G		G	G	G	G	G	T	G	T	T	T	G	G	G		G	G	G	G	G	G	G	T	G	G	T	G	G	G	G	G	G	G	G	G	G	G	G	G
rs45402521	7	655312	Intergenic		0.897436	T/C	C	T	T	T	T	T	T		T	T	C		C	C		T	T	T	T	T		T	T	T	T	T	T	T	T	C	T	T	T	T	T	T	T	T	T	T		T	T
rs45402522	7	655315	Intergenic		0.846154	A/G	G	A	G	G	G	G	G	A	A	A	G	G	G	G	G		A	G	G	G	A	G	A	A	A	G	G	G	G	G	G	G	G	G	G	A	A	A	A	A	A		G
rs45402525	7	655347	Intergenic		0.987179	T/C	C	T	T	T	T	T	T	T	T	T	C	T	C	C	T	T	T	T	T	T	T	T	T	T	T	T	T	T	T	C	T	T	T	T	T	T	T	T	T	T	T	T	T
rs45402527	7	655359	Intergenic		0.987179	A/G	A	A	G	G	G	G	G	A	A	A	A	G	A	G	G		A	G	A	G	A	G	G	G	A	G	A	G	G	A	G	G	G	G	G	A	A	A	A	A	A	A	G
rs45403036	7	655532	Intergenic		0.935897	T/C	T	C	T	T		T	T	C	C	C	T	T	T	T		C	C	T		T	C	T	T	T	C	T	T	T	T	T	T	T	T	T	T	C	C	C	C	C	C	C	T
rs45403043	7	655635	Intergenic		0.974359	A/G	A	G	A	A	A	A	A	G	G	G	A	A	A	A		G	G	A		A	G	A	A	A	G	A	A	A	A	A		A	A	A	A	G	A	G	A	A	A	G	A
rs45403047	7	655730	Intergenic		0.961538	C/T	C	C	C	C	C	C	C	C	C	C	C	C	C	T	C	C	C	C	T	C	C	T	C	C	C	C	T	T	C	C		C	C	C	C	C	C	C	C	C	C	C	C
rs45403048	7	655731	Intergenic		0.923077	C/A	C	C	C	C	C	C	C	C	C	C	C	C	C			C	C	C		C	C	A	C	C	C	C	A		C	C		C	C	C	C	C	C	C	C	C	C	C	C
rs45403049	7	655745	Intergenic		0.884615	A/G	A	A	A	A		A	A	A	A	A		A		G		A	A	A		A	A	G	A	A	A	A		G	A	A		A	A	A	A	A	A	A	A	A	A	A	A
rs45403052	7	655840	Intergenic		0.884615	G/A	A	G	G	G		G	G	G	G	G	A		A			G	G	G		G	G	G	G	G	G	G	A	G	G	A		G	G	G	G	G	G	G	G	G	G	G	G
rs45403064	7	656175	Intergenic		0.846154	G/A	A	G	G	G	G	G	G	G	G	G	A		A		G	G	G	G		G	G	G	G	G	G	G			G	A	G	G	G	G	G	G	G	G	G			G	G
rs45403065	7	656237	Intergenic		0.884615	G/T	T	G	G	G		G	G	G	G	G	T		T	T		G	G	G		G	G	G	G	G	G	G	T	T	G	T		G	G	G	G	G	G	G	G	G	G	G	G
rs45403066	7	656283	Intergenic		0.961538	T/C	T	C	T	T		T	T	C	C	T	T		T	T	T	C	C	C	C	C	C	T	T	T	C	T	C	T	C	T	C	T	C	T	T	C		C	T	T	T	C	T
rs45403067	7	656296	Intergenic		0.987179	G/T	T	G	G	G	G	G	G	G	G	G	T	G	T	T	T	G	G	G		G	G	G	G	G	G	G	T	G	G	T	G	G	G	G	G	G	G	G	G	G	G	G	G
rs45403069	7	656355	Intergenic		0.884615	G/A	A	A	G	G		G	G	A	A	G				G		G	A	A	A	A	A	A	G	G	A	G		G	A	G		G	A	G	G	A	G	A	G	G	G	A	G
rs45403074	7	656634	Intergenic		0.923077	C/T	T	C	C	C		C	C	C	C	C			C	C	C	C	C	C		C	C	C	C	C	C	C	T	C	C	C		C	C	C	C	C	C	C	C	C	C	C	C
rs45403079	7	656958	Intergenic		0.961538	A/G	G	A	A	A	G	A	A	A	A	A	A	G		A		A	A	A		A	A	A	A	A	A	G	G	A	A	A	G	A	G	A	A	A	G	A	A	A	A	A	A
rs45403080	7	656990	Intergenic		1	A/G	G	A	A	A	A	A	A	A	A	G	A	A	A	A	A	G	A	A	A	A	A	A	A	G	A	A	A	G	A	A	A	G	A	A	A	A	A	A	A	A	A	A	A
rs45403081	7	656993	Intergenic		1	A/G	G	A	A	A	A	A	A	A	A	G	A	A	A	A	A	G	A	A	A	A	A	A	A	G	A	A	A	G	A	A	A	G	A	A	A	A	A	A	A	A	A	A	A
rs45403085	7	657071	Intergenic		0.948718	G/C	G	C	G	C	G	G	G	C	C	G	C	G	C	C	C		C	C	C	C	C	C	C	G	G	G	C	G	C	C	G	G	G	C	G	G	G	G	G	G	G	G	C
rs45403087	7	657085	Intergenic		1	C/T	T	C	C	C	T	C	C	C	C	C	C	T	C	C	C	C	C	C	C	C	C	C	C	T	C	C	C	T	C	C	C	C	T	C	C	C	C	C	C	C	C	C	C
rs45403090	7	657123	Intergenic		1	T/G	G	T	T	T	G	T	T	T	T	T	T	G	T	T	T	T	T	T	T	T	T	T	T	G	T	T	T	G	T	T	T	T	G	T	T	T	G	T	T	T	T	T	T
rs45403096	7	657371	Intergenic		0.987179	T/C	C	C	T	C	T	T	T	T	C	T	C	C	C	C	C	C	C	C	C	C	C	C	C	T	C	T	C	T	C	C	C	T	C	C	T	C	C	C	T	T	T	C	C
rs45403097	7	657387	Intergenic		0.961538	T/G	G	G	T	G	T	T	T	T	G	T	G	G	G	T	G	T	G	G	G	G	G	G	G	T		T	G	T	G	G	G	T	G	G	T	G	T	G	T	T	T	T	G
rs45403103	7	657632	Intronic	MAL7P1_57	0.987179	A/G	G	A	A	A	A	A	A	A	A	G	A	A	A	A	A	A	A	A	A	A	A	A	A	A	A	A	A	A	A	A	A	A	A	A	A	A	A	A	A	A	A	A	A
rs45403106	7	657799	Non-Synonymous	MAL7P1_57	0.923077	T/A	A	A	T	T	T	T	T	A	A	A	A	A	A	A	A	A	A	T	T	A	A	A	A	A	A	A		T	T	A	T	T	A	A	T	A	A	A	A	A	A	A	A
rs45403113	7	657939	Synonymous	MAL7P1_57	1	T/C	T	C	T	T	T	T	T	C	C	C	T	T	T	T	T	C	C	T	T	C	C	C	T	T	C	C	T	T	T	T	T	T	C	T	T	C	C	C	C	C	C	C	T
rs45403116	7	658083	Synonymous	MAL7P1_57	0.987179	C/A	A	A	C	A	A	C	C	A	A	A	C	C	C	C	A	A	A	A	A		A	A	C	A	A	C	A	A	A	C	A	A	A	C	C	A	A	A	A	A	A	A	C
rs45403117	7	658093	Non-Synonymous	MAL7P1_57	0.987179	C/G	G	G	C	C	C	C	C	G	G	G	C	C	C	C	G	G	G	C	G	G	G	G	C	C	G	C	G	C	C	C	G	C	G	C	C	G	G	G	G	G	G	G	C
rs45403118	7	658199	Non-Synonymous	MAL7P1_57	0.987179	T/C	C	C	C	C	C	T	T	C	C	C	T	C	T	T	C	C	C	C	C	C	C	C	T	C	C	C		C	C	T	C	C	C	T	T	C	C	C	C	C	T	C	T
rs45403119	7	658339	Non-Synonymous	MAL7P1_57	0.923077	A/G	G	G	A	G	G	A	A	G	G	G	A	A	A	A	G	G	G	G	G		G	G	A	G	G	A	G	G	G	A	G		G	A	A		G			G	A	A	A
rs45403122	7	658523	Non-Synonymous	MAL7P1_57	0.897436	A/G	A	G	A	G	G	A	A	G	G	G	G	A	G	G		G	G	G	G		G	G	A	G	G	A		G		G				A	A		G	A	A	G	A	A	A
rs45403124	7	658535	Non-Synonymous	MAL7P1_57	0.987179	G/T	G	T	G	T	T	G	G	T	T	T	T	G	T	T	T	T	T	T	T	T	T	T	G	T	T	G		T	T	T	T	G	T	G	G	G	T	G	G	T	G	G	G
rs45403632	7	658787	Intergenic		0.987179	T/A	A	T	A	T	T	A	A	A	T	T	A	A	A	A		A	T	T	T	A	T	A	A	T	T	A	A	T	T	A	T	T	T	A	A	T	T	A	A	T	A	A	A
rs45403633	7	658805	Intergenic		0.961538	T/G	T	G	T		G	T	T	T	G	G	T	T	T	T	G	T	G	G	G	T	G	T	T	G	G	T	T	G	G	T	G	G	G	T	T	T	T	T	T	G	T	T	T
rs45403634	7	658811	Intergenic		0.935897	C/A	A	C	A		C	A	A	A	C	C	A	A	A	A		A	C	C		A	C	A	A	C	C	A		C	C	A	C	C	C	A	A	A	A	A	A	C	A	A	A
rs45403637	7	658961	Intergenic		0.948718	T/A		T	A	T	T	A	A	A	T	T	A		A	A	T	A	T	T	T	A	T	A	A	T	T	A	T	T	T	A	T	T	T	A	A	T		A	A	T	A	A	A
rs45403639	7	659015	Intergenic		0.846154	C/A		C	A		C	A	A	A	C	C	A		A	A		A	C	C		A	C	A	A	C	C	A		C	C	A	C	C	C	A	A			A	A	C	A	A	A
rs45403655	7	659391	Intergenic		0.961538	T/A		T	A	T	T	A	A	T	T	T	T	A	T	T		T	T	T		T	T	T	T	T	T	T	A	T	T	T	T	T	T	A	A	T	T	T	A	T	A	A	A
rs45403669	7	659738	Intergenic		0.884615	A/G	A	A	G	A	A	G	G	A	A	A	A		A	A	A	A	A	A		A	A	A	A	A	A	A	A	A	A	A	A	A	A	G	G	A		A		A		A	G
rs45403674	7	659816	Intergenic		1	A/T	A	A	T	A	A	T	T	A	A	A	A	A	A	A	A	A	A	A	T	A	A	A	A	A	A	A	T	A	A	A	A	A	A	T	T	A	A	A	T	A	T	A	T
rs45403678	7	659923	Intergenic		0.987179	T/G	T	T	G	T	T	G	G	T	T	T	T	T	T	T	T	T	T	T	T	T	T	T	T	T	T	T	T	T	T	T	T	T	T	G	G	T		T	G	T	G	T	G
rs45403682	7	660237	Intergenic		1	T/C	C	T	T	T	T	T	T	T	T	T	T	T	T	T	C	T	T	C	T	T	T	T	T	T	T	T	T	T	C	T	C	T	T	T	T	T	T	T	T	T	T	T	T
rs45403692	7	660502	Intergenic		0.948718	G/A	A	G	G		G	G	G	G	G	A	G	A	G	G		G	G	A	A	A	G	G	G	G	G	G		G	A	G	A	G	G	G	G	G	G	G	G	G	G	G	G
rs45403709	7	661191	Intronic	MAL7P1_58	0.923077	C/T	C	T		T	C	C	C	C	T	C	C	C	C	T	T	C	C	C	T	C	C	C	C	C	C	C	T	T	C	C	T	T	T	T	C		C		C	C	C	C	T
rs45403714	7	661436	Synonymous	MAL7P1_58	0.846154	C/T	C	T	C		C	C	C		T	C		C					C	C	T	C	C	C	C		C	C		T	C			T	T	T	C	T	C		C	T	C	C	T
rs45403718	7	661668	Non-Synonymous	MAL7P1_58	0.961538	T/A	A	T	T	T	A	T	T	T	T	T	A	A	A	T	T	T		A	T	A	T	T	T	T	T	A	T	T	A	A	T	T	T	A	T	T	A	T	A	A	A	T	A
rs45403719	7	661677	Non-Synonymous	MAL7P1_58	0.884615	T/C	C	T	T		C	T	T		T	T	C	C	C		T	T	T	C		T	T	T	T	T	T	T	T	T	C	C	T	T		C	T	T	C	T	C	C	C	T	C
rs45338233	7	662449	Intergenic		0.884615	C/T	T	C	C	C	C	C	C		C	C	C	T	C	C	C	C	C	C		C	C	C	C	T	C	C		C	C	C	C	C	C		C	T	C	C	C	C	C	C	C
rs45338240	7	663335	Non-Synonymous	MAL7P1_59	0.974359	T/C	T	C	T	T	T	T	T	T	C	T	C	C	C	C	T	T	T	T	T	T	T	T	T	T	C	T	T	T	T	C	T	C	T	T	T		T		T	C	T	T	T
rs45338243	7	663784	Intergenic		0.961538	A/G	A	A	G	A	A	G	G	G	A	A	G	A	G	G	G	A	A	G		A	G	A	A	A	A	A	A	A	G	G	A	A	A	G	G	A	A	A		A	G	A	G
rs45338244	7	663820	Intergenic		0.974359	G/A	G	A	G	G	G	G	G	G	A	G	G	G	G	G	G	G	A	G	A	G	G	G	G	G	A	G	G	G	G	G	A	A	A	G	G			G	G	A	G	G	G
rs45338248	7	663915	Intergenic		0.948718	T/C	C	T	T	C	C	T	T	T	T	C	T	C	T	T	T	C	T	T			T	T	T	C	C	T	T	T	T	T	T	T	T	T	T		C	C	C	C	T	T	T
rs45338252	7	664067	Intergenic		0.948718	T/G	T	G	T	T	T	T	T	T	G	T	T	T	T	T	T	T	T	T	T	T	T	T	G	T	G	T	T	T	T	T	T	T	G	T	T	T			T	T	T		T
rs45338258	7	664457	Intergenic		0.987179	T/A	T	T	T	A	T	T	T	T	T	T	T	T	T	T	A	T	T	A	A	T	T	T	T	T	T	T	T	T	A	T	T	T	T	T	T	T	T	T	A	T		T	T
rs45338260	7	664506	Intergenic		0.910256	T/C	T	C	C	T	C	C	C	T	C	T	T	C	T	C	T	T	T	T	T		C	C		C	C	T	T	C	T	T	C	T	C	C	C	C	C	C	C	T	T	C	C
rs45338267	7	664825	Non-Synonymous	MAL7P1_61	0.935897	G/A		A	G	A	A	G	A	G	A	G	G	A	G	G		G	G	A		A	G	A	A	A	G	G		G	A	G	A	G	G	G	G	G	G	G	G	G	G	G	G
rs45338270	7	665065	Non-Synonymous	MAL7P1_61	1	G/T	T	G	G	G	G	G	G	G	G	T	G	G	G	G	T	G	G	G	G	G	G	G	G	G	G	G	G	G	G	G	G	G	G	T	G	G	G	G	G	G	G	G	T
rs45338271	7	665077	Synonymous	MAL7P1_61	0.974359	A/G	G	G	A	G	A	A		A		G	A	G	A	G		G	A	G	G	G	G	G	G	G	G	A	G	A	G	A	G	G	G	G	A	G	G	G	G	G	G	G	G
rs45338272	7	665160	Non-Synonymous	MAL7P1_61	0.987179	A/C	A	A	A	A	C	A	A	A	A	A	A	A	A	A	C	A	C	A	A	A	A	C		A	C	A	A	C	A	A	A	A	A	A	A	A	A	A	A	A	A	A	A
rs45338275	7	665372	Non-Synonymous	MAL7P1_61	0.948718	T/A	A	A		A		T	A		A	A	A	A	A	A		A	T	A	A	T	A	T	T	A	T	T	T	T	A	A	A	T	A	A	T	A	A	T	A	A	A	A	A
rs45338276	7	665407	Non-Synonymous	MAL7P1_61	0.974359	A/G	A	A	G	A	G	G	A	G	A	A	A	A	A	A		A	G	A	A	A	A	G		A	G	G	A	G	A	A	A	A	A	A	G	A	A	G	A	A	A		A
rs45338277	7	665558	Synonymous	MAL7P1_61	1	A/C	A	A	A	A	C	A	A	C	A	A	C	A	C	A	A	A	C	A	A	A	A	C	A	A	C	C	A	C	A	C	A	A	A	A	A	A	A	C	A	A	A	C	A
rs45338280	7	665778	Non-Synonymous	MAL7P1_61	0.807692	G/A	G	G				G	G		G		G		G	G	G	G	A	G	G	G	A	A	G	G	A	A	G	A	G	G	G	G	G	G	G	G	G	G	G	G	G	A	G
rs45338281	7	665790	Synonymous	MAL7P1_61	0.987179	C/T	C	C	C	C	C	C	C	C	C	C	C	C	C	C	C	C	T	C	C	C	T	T	C	C	T	T	C	T	C	C	C	C	C	C	C	C	C	T	C	C	C	T	C
rs45338284	7	665900	Non-Synonymous	MAL7P1_61	0.987179	T/G	T	T	T	T	T	T	T	G	T	T	G	T	G	T		T	G	G	T	T	T	G		T	G	G	T	G	G	G	T	T	T	T	T	T	T	G	T	T	T	G	T
rs45338286	7	666020	Intergenic		0.974359	A/G	A	A	A	A	A	A	A		A	A	G	A	G	A	A		G	G	A	A	A	G	A	A	G	A	A	G	G	G	A	A	A	A	A	G	A	G	A	A	A	G	A
rs45338290	7	666080	Intergenic		0.987179	C/T	C	C	T	C	C	T	C	C	C	C	C	C	C		C	C	C	C	T	T	T	C	C	C	C	C	C	C	C	C	C	C	C	C	T	C	T	C	T	C	T	T	C
rs45338305	7	668286	Synonymous	MAL7P1_64	1	G/A	A	G	G	G	A	G	G	G	G	G	G	G	G	G	G	G	G	G	G	G	G	G	G	G	G	A	G	G	G	G	G	G	G	A	G	G	G	G	G	G	G	G	A
rs45338306	7	668943	Synonymous	MAL7P1_64	1	C/T	C	T	C	C	C	C	T	C	T	C	C	C	C	C		C	C	C	C	C	C	C	C	C	C	C	C	C	C	C	C	C	C	C	C	C	C	C	C	C	C	C	C
rs45338307	7	668961	Synonymous	MAL7P1_64	0.961538	A/T	A	A		T	A	A	A	T	A	A	A	A	A	T	A	T	T	T		A	A	A	A	T	T	A	A	A	T	A	A	T	T	T	A		A	T	A	T	A	A	T
rs45338313	7	669568	Intergenic		0.948718	A/G	G	A	A	A	G	A	A		A	A	A	A	A	G	G	A	G	A	A	G	A	G		A	G	A	A	A	A	A	A	G	A	G	A	A	A	A	A	G	A	A	G
rs45338315	7	669706	Intergenic		0.884615	G/A	A	G		G	G	A	G		G	G	G	G	G	G		G	G		G	G	G	G	G	A	G	G	G	G	A	G	G	G	G	G	A	G	G	G		G	G	G	G
rs45338327	7	671308	Non-Synonymous	MAL7P1_65	0.974359	A/C	A	C	A			A	A	A	C	A	A	A	A	A		A	A	C	A	A	A	A	C	A	A	A	C	A	C	A	A	A	A	A	A	A	A	A	A	A	A	A	A
rs45338328	7	671328	Non-Synonymous	MAL7P1_65	0.948718	C/T	C	T	C	C	C	C	C		T	C	C	C	C	C	C	C	C	T	C	C	C	C		C	C	C	T	C	T	C	C	C	C	C	C	C	C	C	C	C	C	C	C
rs45339131	7	671559	Non-Synonymous	MAL7P1_65	0.833333	G/A		G					G	A		A	G	A	G	G			A	A	A	A	A	G	G	A	A	A	G	G	A	G	A		A	G	A	A	A	A	A	A	A	A	G
rs45339134	7	672045	Non-Synonymous	MAL7P1_65	0.910256	A/C	A	A	A		A	A	A	A	A	A	A	A	A	C		A	A	A	A	A	A	A	A	A	A	A	A	A	A	A	A	A	A	A	A	A	A	A	A	A	A	A
rs45339135	7	672053	Synonymous	MAL7P1_65	0.923077	C/A	C	A	C		C	C	C	C	A	C	C	C	C	A	C	A	C	C		C	C	C	C	C	C	C	C	C	C	C	C	C	C		C	C	C	C	C	C	C	C	A
rs45339136	7	672097	Non-Synonymous	MAL7P1_65	1	A/G	A	A	A	A	A	A	A	A	A	A	A	A	A	A		A	A	A	A	A	A	A	A	A	A	A	A	A	A	A	A	A	A	A	A	A	A	A	A	A	A	A	A
rs45339141	7	672326	Synonymous	MAL7P1_65	0.858974	A/G		G			G	A	A	A	G	G	G	A	G	A	G	G	G	A		A	G	A	A	A	A	A	A	G	A	G	G	A	A	A	A	A	A	A	A	A	A	A	A
rs45339153	7	674275	Synonymous	MAL7P1_66	1	C/T	C	T	C	C	C	C	C	T	C	C	C	C	C	C	T	C	T	C	C	C	C	C	C	C	C	C	C	C	C	C	C	C	C	C	C	C	C	C	C	C	C	C	C
rs45339157	7	674935	Synonymous	MAL7P1_66	0.910256	T/C	T	T	T	T		T	C		T	T	T	T	T			T	T	T	T	T	T	T	T	T	T	T	T	T	T	T	T	T	T	T	T	T	T	T		T	T	T	T
rs45339159	7	675304	Synonymous	MAL7P1_66	0.884615	T/C	T	C		T		T	T	T	T	T	T	T	T	T	C	T	C	T	C		C	T	T	C	T	T	T	C	T	T	T	T	T	T	T	T	T		T	T	T	C	T
rs45339162	7	675659	Synonymous	MAL7P1_66	0.935897	G/A	G	A	G	G	G	G	G	G	G	G		G	A	G		G	G	G	G	A	G	G	G	G	G	G	G	G	G	A	A	G	A	G	G	G		G		G		G	G
rs45339163	7	675662	Synonymous	MAL7P1_66	0.987179	G/A	G	A	G	G	G	G	G	G	G	G	A	G	A	G		G	G	G	G	A	G	G	G	G	G	G	G	G	G	A	A	G	A	G	G	G		G	A	G	G	G	G
rs45339165	7	676154	Synonymous	MAL7P1_66	1	G/T	T	T	G	G	T	G	G	G	G	T	G	T	G	G	T	G	G	G	G	G	G	G	T	G	T	T	T	G	G	G	T	G	G	G	G	G	G	G	G	G	G	G	G
rs45339179	7	682804	Synonymous	PF07_0053	0.807692	T/C	T	C			T	T	C	C	C	T	T	T			C	C	T	T	T	T	T	T	C	T	T	C	C	T	T	T	T	T	T	T	T	T	C	T	C	T	C	C	T
rs45339180	7	682816	Non-Synonymous	PF07_0053	0.961538	T/C	T	T	C	T	T	C	T	T	T	T	T	C	C	T	T	T	T	T	C	T	C	T		C	T	T	T	C	T	C	C	T	T	T	T	T	T	T	T	T	T	T	T
rs45339181	7	682858	Synonymous	PF07_0053	0.961538	C/T	C	T	C	C	C	C	C	T	T	C	C	C	C	C	T	C	C	C	C	C	C	C		C	C	C	T	C	C	C	C	C	C	C	C	C	T	C	T	C	T	C	C
rs45339184	7	683332	Synonymous	PF07_0053	0.871795	T/C	T	T	C	C	T	C		C	T	C	T	C		T	C	C	T	T	T	T	T	T		T	T	T	C	C	T	T	C	C	T	C	C		C	T	C	C	C	T	C
rs45339185	7	683350	Synonymous	PF07_0053	1	T/C	T	T	C	C	T	C	T	C	T	C	T	C	T	T	C	C	T	T	T	T	T	T	C	T	T	T	C	C	T	T	C	C	T	C	C	C	C	T	C	C	C	T	C
rs45339186	7	683547	Non-Synonymous	PF07_0053	1	T/G	T	T	T	T	T	T	T	T	T	T	G	T	T	G	T	T	T	G	T	T	T	T	T	T	T	T	T	T	G	T	T	T	T	T	T	T	T	T	T	T	T	T	T
rs45339187	7	683643	Non-Synonymous	PF07_0053	1	C/T	T	C	C	C	C	C	C	C	C	T	C	C	C	C	C	C	C	C	C	C	C	C	C	T	C	C	C	C	C	C	C	C	C	C	C	C	C	C	C	C	C	C	C
rs45339188	7	683726	Non-Synonymous	PF07_0053	1	G/T	G	G	T	G	G	T	G	G	G	G	G	G	G	G	G	G	G	G	G	G	G	G	G	G	G	G	G	T	G	G	G	G	G	G	G	G	G	G	G	G	G	G	G
rs45339189	7	683772	Non-Synonymous	PF07_0053	1	C/T	C	C	T	T	C	T	C	C	C	C	C	T	T	C	C	C	C	C	T	C	C	T	C	C	C	C	C	T	C	T	T	C	T	T	T	T	T	C	T	C	T	C	T
rs45339190	7	684438	Non-Synonymous	PF07_0053	0.987179	T/C	T	C	T	T	C	T	T	C	C	T	T	T	T	T	T	T	T	T	C	C	C	T	C	T	C	T	C	T	T	T	T	T	T	T	T	T	T	T	T	T	T	T	T
rs45339192	7	684766	Non-Synonymous	PF07_0053	0.897436	C/A	C	C		A	A		C	C	C	A	C		A	C			C	C		C	A	C	C	C	A	C	C	A	C	A	C	C	A	A	A		C	C	C	C	C	C	A
rs45339206	7	687248	Non-Synonymous	PF07_0053	0.833333	T/C	T	C		T	T			T		T		T	T	T	T	T	T	T	T	T	T	T	T	T	C	T	T	T	T	T	T	C	C		C	C		T	T		T	T	T
rs45339209	7	689495	Non-Synonymous	PF07_0053	1	C/A	A	C	C	C	A	C	A	A	A	A	C	C	A	A		A	A	C	A	A	A	A	C	C	A	A	C	C	C	A	A	A	A	A	A	A	A	A	A	A	A	A	A
rs45339212	7	689656	Synonymous	PF07_0053	0.871795	G/A	G	A	G	G	G	G	A	A	A	A	A	A	A	A	A		A	A	A	G	A	A		A	A	G	A	G	A	A	A	G				A	G	A	G	G	G	G	G
rs45339213	7	689863	Synonymous	PF07_0053	1	C/T	T	C	C	C	C	C	C	C	C	C	C	C	C	C	T	C	C	C	C	C	C	C	C	C	C	T	C	C	C	C	C	T	C	C	C	C	C	C	C	T	C	C	C
rs45339214	7	689946	Non-Synonymous	PF07_0053	1	C/G	G	C	C	G	C	C	C	C	G	C	C	C	C	C		C	C	C	G	C	C	C	C	G	C	C	C	C	C	C	C	G	C	C	C	C	C	C	C	G	C	C	C
rs45339216	7	690473	Non-Synonymous	PF07_0053	0.923077	A/T	A	T		A	T	A	T	T	A	A	A		A			A	A	A	A	A	A	A		T	T	T	T	A	A	A	T	T	A	A	A	A	A	A	A	T	A	A	T
rs45339217	7	690634	Synonymous	PF07_0053	1	C/T	C	C	C	T	C	C	C	C	T	C	C	T	C	C	C	T	T	C	T	T	T	C	C	C	T	T	T	C	C	C	C	C	T	T	T	T	T	T	T	C	T	T	C
rs45339219	7	691139	Non-Synonymous	PF07_0053	0.833333	G/T		T		T		G	T	T	T	T	G				T		G	G	G	G	G	T	G	G	T	G	G	G	G	G	T	G	T	T	T		G	G		G	G	G	G
rs45339220	7	691156	Synonymous	PF07_0053	0.987179	A/G	A	G	A	G	A	A	G	G	G	G	A	A	A	A	G	A	A	A		A	A	G	A	G	G	A	A	A	A	A	G	A	G	G	G	G	A	A	A	A	A	A	A
rs45339223	7	691365	Non-Synonymous	PF07_0053	0.974359	C/T	T	T	C	T	C	C	T	C	C	T	C	T	C	T		C	T	C	T	T	T	T	T	C	T	C	T	C	C	C	T	C	T	T	T		C	C	C	C	C	T	C
rs45340132	7	700457	Intergenic		1	C/A	A	C	C	C	C	C	C	C	C	C	C	C	C	C	A	C	C	C	C	C	C	C	C	C	C	C	C	C	C	C	C	C	C	C	C	C	C	C	C	C	C	C	C
rs45340133	7	700935	Intergenic		0.974359	C/T	C	C	T	T	C	T	C	C	C	T	C	C	C	T	C	C	C	C	C	C	C	T	C	C	C	C	C	T	C	C	T	C	T	T	T	C	T	C	T		T	T	T
rs45340134	7	702060	Intergenic		0.987179	C/T	C	C	C	C	C	C	C	C	C	T	C	C	C		C	C	C	C	C	C	C	C	C	C	C	C	C	C	C	C	T	C	C	C	C	C	C	C	C	C	C	C	C
rs45340135	7	706715	Synonymous	PF07_0056	0.871795	T/C	C	T	T		T	T	T		T	T				T		T	T	T	T	T	T	T	T	T	T	T	T	T	T	T	T	T	T	T	T	T	T	T	T	T	T		T
rs45340136	7	706757	Synonymous	PF07_0056	0.987179	T/A	T	A	T	T	T	T	T	T	T	T	T	T	T	T	A	T	T	T	T	T	T	T	T	T	T	T	T	T	T	T	T	T	T	T	T	T	T	T	T	T	T	T	T
rs45340140	7	708588	Non-Synonymous	PF07_0056	1	G/T	G	G	G	G	G	G	G	G	G	G	G	G	G	G	G	G	G	G	G	G	G	G	G	G	G	G	G	G	G	G	G	T	T	G	G	G	G	G	G	G	G	G	G
rs45340153	7	719894	Intergenic		0.974359	A/G		G	A	A	A	A	A	A	A	A	A	A	A	A	G	A	A	A	A	A	A	A		A	G	A	G	A	A	A	A	A	A	A	A	A	A	A	A	A	A	A	A
rs45340159	7	720870	Synonymous	PF07_0057	0.948718	G/A	G	G	G	G	G	G	G		A	G	G	G	G	G		G	A	G	G	G	G	G	G	G	G	G	G	G	G	G	G	G	G	G	G	G	A	G		G	A	G	G
rs45340160	7	722148	Intergenic		1	T/C	T	C	C	T	T	C	T	C	C	C	T	T	T	T	C	T	T	T	T	C	T	T	C	T	C	T	C	C	T	T	C	T	C	C	T	C	T	C	T	C	T	T	C
rs45340161	7	722201	Intergenic		0.987179	T/C	T	C	T	T	T	T	T	C	C	C	T	T	T	T	C	T	T	C	T		T	T	T	T	T	T	C	T	C	T	C	T	T	T	T	T	T	T	T	T	T	T	T
rs45340162	7	722206	Intergenic		0.987179	G/A	G	A	G	G	G	G	G	A	A	A	G	G	G	G	A	G	G	A	G	A	G	G	G	G		G	A	G	A	G	A	G	G	G	G	G	G	G	G	G	G	G	G
rs45340163	7	722642	Intergenic		1	G/T	T	G	G	T	T	G	T	G	T	T	T	T	T	T	G	T	G	T	T	T	T	G	T	G	G	T	T	G	T	T	G	T	G	G	T	G	G	G	T	G	T	G	G
rs45340165	7	722935	Intergenic		1	G/A	G	G	G	G	A	G	A	G	A	G	A	A	A	G	G	G	A	G	G	G	G	A	G	A	G	A	A	G	G	A	G	G	G	G	G	G	G	G	A	G	G	G	G
rs45340166	7	723053	Intergenic		0.987179	T/G	T	T	T	T	T	T	G	T	G	T	G	G	G	G	G	T	G	T	T	T	T	T	G	G	T	G	G	T	T	G	T	G	T	T	G	G	G	T	G		G	T	T
rs45340169	7	723370	Non-Synonymous	PF07_0058	0.987179	G/A	G	G	A	G	G	A	G	G	G	G	G	G	G	G	G	G	G	G	G	G	G	G	G	G	G	G	G	A	G	G	G	G	A	A	G	G	G	G	G	A	G	G	A
rs45340170	7	723479	Synonymous	PF07_0058	0.974359	C/T	C	T	C	C	C	C	C	C	C	C	C	C	C	C	T	C	C	C	C	C	C	C	C	C	T	C	C	C	C	C	C	C	C	C	C	C	C		C	C	C	T	C
rs45340171	7	723632	Non-Synonymous	PF07_0058	0.935897	C/A	A	C	C	C	C	C	C	C	C	C	C	C	C	C		C	C	C	C	C	C	C	C	C	C	C	C	C	C	C	C	C	C	C	C	C	C	C		C	C	C	C
rs45340172	7	723754	Non-Synonymous	PF07_0058	1	A/G	A	A	G	A	A	G	A	A	A	A	A	A	A	A	G	A	A	A	A	A	A	A	A	A	A	A	A	G	A	A	A	A	G	G	A	G	A	A	A	G	A	A	G
rs45340191	7	729716	Synonymous	PF07_0059	0.935897	A/G	A	A	G	G	A	G	A	G	A	A	A	A	A	A	A		A	A	A	A	A		A	A	A	A	A	G	A	A	A	A	G	G	A		G	A	G	G	G	A	G
rs45340193	7	731501	Non-Synonymous	PF07_0061	1	C/T	T	C	C	C	C	C	C	C	C	C	C	C	C	C	T	C	C	C	C	C	T	C	T	C	C	C	C	C	C	C	C	C	C	C	C	C	C	C	C	C	C	C	C
rs45340194	7	731510	Non-Synonymous	PF07_0061	0.974359	T/C	C	T	T	T	T	T	T		T	T	T	T	T	T		T	C	T	T		C	T	C	T	T	C	T	T	T	T	C	T	T	T	T	T	T	T	T	T	T	C	T
rs45340195	7	731954	Non-Synonymous	PF07_0061	0.974359	G/T	T	G		G		G	G	G	G	G	G	T	G	G	T	G	T	G	G	T	T	G	G	G	G	T	G	G	G	G	T	G	G	G	G	G	G	G	G	G	G	T	G
rs45340196	7	732599	Non-Synonymous	PF07_0061	1	C/T	C	C	C	C	C	C	C	C	C	C	T	C	T	C	T	C	C	C	C	C	C	C	C	C	C	C	C	C	C	T	C	C	C	C	C	C	C	C	C	C	C	C	C
rs45340197	7	733169	Non-Synonymous	PF07_0061	1	C/T	T	C	C	C	C	C	C	C	C	C	C	C	C	C	T	C	C	C	C	C	C	C	T	C	C	C	T	C	C	C	C	C	C	C	C	C	C	C	C	C	C	C	C
rs45340199	7	733489	Non-Synonymous	PF07_0061	1	T/C	T	T	T	C	T	T	C	C	T	T	T	T	T	C	T	T	C	T	T	T	T	C	T	C	T	T	T	T	T	T	C	T	T	T	T	T	T	T	T	T	T	T	T
rs45340201	7	733777	Non-Synonymous	PF07_0061	1	T/C	T	T	T	T	T	T	C	T	T	T	T	T	T	T	C	T	T	T	T	T	T	T	T	T	T	T	T	T	T	T	T	T	T	T	T	T	T	T	T	T	T	T	T
rs45340202	7	733835	Non-Synonymous	PF07_0061	1	G/A	G	A	G	G	G	G	G	G	A	G	G	G	G	G	G	G	G	G	G	G	G	G	G	G	A	G	G	G	G	G	G	G	G	G	G	G	G	G	G	G	G	G	G
rs45340215	7	734617	Non-Synonymous	PF07_0061	1	A/C	A	A	A	A	A	A	A	A	C	C	A	C	A	C	A	C	C	A	A	A	A	C	C	C	A	A	C	A	A	A	A	A	A	A	A	A	A	A	A	A	A	A	A
rs45340216	7	734778	Non-Synonymous	PF07_0061	1	A/C	A	A	A	C	A	A	A	A	A	A	A	A	A	A	C	A	A	A	A	A	A	A	A	A	A	A	A	A	A	A	A	A	A	A	A	A	A	A	A	A	A	A	A
rs45340223	7	737064	Synonymous	PF07_0061	1	G/A	G	G	A	G	A	A	G	G	A	G	G	G	G	G		G	G	G	G	G	G	G	G	G	G	G	G	A	G	G	G	G	A	A	G	G	G	A	G	A	G	G	A
rs45341034	7	748092	Synonymous	PF07_0062	1	T/C	T	T	T	T	C	T	T	T	T	T	T	C	T	T		C	T	T	T	T	T	T	T	C	T	T	T	T	T	T	T	T	T	T	T	T	T	T	T	T	T	T	T
rs45341041	7	755526	Non-Synonymous	PF07_0065	1	G/A	G	G	G	G	G	G	G	G	G	G	G	G	G	G	G	G	A	G	G	G	G	G	G	G	G	G	G	G	G	A	G	G	G	G	G	G	G	G	G	G	G	G	G
rs45341042	7	755993	Synonymous	PF07_0065	0.987179	C/T	T	C	T	T	C	T	C	C	C	C	T	C	C	C	C	C	C	T	C	C	C	T	C	C	C	C	T	T	T	C	C	C	T	T	C	C	C	C	T	T	T		T
rs45341043	7	756218	Synonymous	PF07_0065	1	T/C	C	T	T	T	T	T	T	T	T	T	T	T	T	T	C	C	T	T	T	T	T	T	T	T	T	T	T	T	T	T	T	T	T	T	T	T	T	T	T	T	T	T	T
rs45341057	7	759282	Non-Synonymous	PF07_0066	0.807692	T/C	C	T	T			T	T		T	T		T	T	T	T	T	T	T	T	T	T	T	T	T	T	T	T	T	T	T	T	T	T	T	T	T	T	T	T	T	T	T	T
rs45341060	7	759751	Synonymous	PF07_0066	0.974359	A/G	A	A	G	A	G	G	A	A	A	A	G	G	A		A	A	A	G	A	A	G	A	A	A	A	A	A	G	G	A	A	A	G	A	A	A	A	G	G	G	G	A	G
rs45341064	7	761452	Synonymous	PF07_0066	1	T/A	A	T	T	T	A	T	T	A	A	T	T	T	T	A	T	T	A	T	T	T	T	T	T	A	A	A	T	T	T	T	T	A	T	T	A	T	A	T	T	A	T	T	T
rs45341076	7	761713	Synonymous	PF07_0066	0.961538	C/T	T	C	C	C	C	C	T	C	T	C	C	C	C			C	C	C	C	C	T	C	C	C	T	T	C	C	C	C	T	C	C	C	C	C	C	C	C	C	C	C	C
rs45341080	7	763649	Non-Synonymous	PF07_0067	1	C/T	C	C	T	T	C	T	C	C	C	C	T	C	C	C	C	C	C	T	C	C	C	C	C	C	C	C	C	T	T	C	C	C	T	T	C	C	C	C	T	T	T	C	T
rs45341094	7	768066	Non-Synonymous	MAL7P1_76	1	G/A	G	G	G	G	G	G	G	G	G	G	G	G	G	G	G	G	G	G	G	G	G	G	G	G	A	A	G	G	G	G	G	G	G	G	G	G	G	G	G	G	G	G	G
rs45341095	7	768287	Non-Synonymous	MAL7P1_76	1	A/G	G	A	A	A	A	A	A	A	G	A	A	A	G	A	A	A	A	A	G	G	G	G	G	G	A	A	G	A	A	G	A	A	A	A	A	A	A	A	A	A	A	A	A
rs45341114	7	772812	Non-Synonymous	MAL7P1_77	0.961538	G/A		G	G	G	A	G	A	G	A	A	G	G	A				A	G	G	G	A	G	G	A	A	G	G	G	G	G	A	G	G	G	G	G	G	G	G	G	G	G	A
rs45341116	7	773310	Non-Synonymous	MAL7P1_77	1	A/G	G	G	A	A	G	A	G	A	G	A	A	G	A	G	A	G	A	A	G	G	G	G	G	G	G	G	G	A	A	G	G	A	A	G	A	A	G	A	A	A	A	G	G
rs45341122	7	775984	Intronic	MAL7P1_78	1	T/C	T	T	C	T	T	C	T	T	T	T	C	T	T	T	C	T	T	C	T	T	T	T	T	T	T	T	T	C	C	T	T	T	C	T	T	C	T	C	C	C	C	T	T
rs45341955	7	788243	Synonymous	MAL7P1_81	1	A/G	G	G	A	A	G	A	G	G	G	A	A	A	A	A	G	G	A	G	G	A	A	A	G	G	G	A	A	A	A	A	G	A	A	A	A	A	A	A	A	A	A	G	A
rs45341961	7	792026	Synonymous	PF07_0070	0.961538	A/G	A	A	A	A	A	A	A	A	A	A	A	A	A	A	G	A	G	A	G	A	G	A		A	A	A	G	A	A	A	A	A	A	A	A	A	A	A	A	A	A	A	A
rs45341962	7	792356	Synonymous	PF07_0070	1	A/C	A	A	C	C	A	C	A	A	A	A	C	C	C	A		C	A	A	C	C	A	A	A	A	A	C	A	A	A	A	C	C	C	C	A	C	A	A	A	C	C	A	C
rs45341967	7	794989	Intronic	MAL7P1_82	1	G/A	A	G	G	G	G	G	G	G	G	G	G	G	G	G	G	G	G	G	G	G	G	A	G	G	G	G	G	G	G	G	G	G	G	G	G	G	G	G	G	G	G	G	G
rs45341968	7	795546	Intronic	MAL7P1_82	0.987179	G/A	A	G	G	G	G	G	G	G	G	G	G	G	G	G		G	G	G	G	G	G	G	G	G	G	G	G	G	G	G	G	G	G	G	G	G	G	G	G	G	G	G	G
rs45342011	7	805713	Non-Synonymous	MAL7P1_86	1	G/A	G	A	G	G	A	G	G	A	A	G	G	G	A	G	G	G	G	G	G	G	G	G	G	G	A	G	G	A	G	G	A	G	A	G	G	G	G	G	G	G	G	G	G
rs45342012	7	805718	Synonymous	MAL7P1_86	1	G/A	G	A	G	G	A	G	G	A	A	G	G	G	A	G		G	G	G	G	G	G	G	G	G	A	G	G	A	G	G	A	G	A	G	G	G	G	G	G	G	G	G	G
rs45342015	7	807359	Synonymous	PF07_0071	1	G/A	A	G	G	G	G	G	G	G	G	G	G	G	G	G	G	G	G	G	G	G	G	G	G	G	G	G	G	G	G	G	G	G	G	G	G	G	G	G	G	G	G	G	G
rs45342016	7	807374	Synonymous	PF07_0071	1	T/C	C	T	T	T	T	T	T	T	T	T	T	T	T	T	C	T	T	T	T	T	T	T	T	T	T	T	T	T	T	T	T	T	T	T	T	T	T	T	T	T	T	T	T
rs45342017	7	807514	Non-Synonymous	PF07_0071	1	G/A	G	G	A	G	G	G	G	G	G	G	G	G	G	G	G	G	G	G	G	G	G	G	G	G	G	G	G	G	G	A	G	G	A	G	G	G	A	G	G	G	G	G	G
rs45342019	7	807814	Non-Synonymous	PF07_0071	1	G/A	G	G	G	G	G	G	G	G	G	G	A	G	A	G	G	G	G	A	G	G	G	G	G	G	G	A	G	G	G	G	G	G	G	G	G	G	G	G	G	G	G	G	G
rs45342835	7	809364	Non-Synonymous	PF07_0071	1	G/A	A	A	G	G	A	G	G	A	A	A	A	A	A	A	G	A	A	A	A	G	A	G	G	A	A	G	A	A	A	A	A	G	G	G	G	G	G	G	G	G	G	A	G
rs45342843	7	812958	Non-Synonymous	PF07_0072	1	A/C	A	C	A	A	A	A	A	A	A	A	A	A	A	A	C	A	A	A	A	A	A	A	A	A	C	A	A	A	A	A	A	A	A	A	A	A	A	A	A	A	A	A	A
rs45342849	7	819883	Intergenic		1	G/A	G	G	G	G	G	G	G	G	G	G	A	G	G	G	A	G	G	G	G	G	G	G	G	G	G	G	G	G	G	G	G	G	G	G	G	G	G	G	G	G	G	G	G
rs45342857	7	828047	Intergenic		1	C/A	C	C	C	C	C	A	C	C	C	C	C	C	C	C	A	C	C	C	C	C	C	C	C	C	C	C	C	C	C	C	C	C	C	C	A	C	C	C	C	C	C	C	C
rs45342860	7	831044	Intergenic		0.935897	G/A	G	A		G		A	A		A	G	G	G	G	G		G	G	A	G	G	G	G	G	G	G	G	G	G	G	G	G	G	A	G	A	G	A	A	A	A	A	G	G
rs45342863	7	835672	Non-Synonymous	MAL7P1_89	0.884615	G/T	G	T				G	G		T	G	G	G	G		G		G	G	G	G	G	G	G	G	G	G	G	G	G	G	G	G	G	G	G	G	G	G	G	G	G	G	G
rs45342866	7	837403	Non-Synonymous	MAL7P1_89	1	T/C	C	T	T	T	T	T	T	T	T	T	C	C	C	C	C	C	C	C	T	C	T	C	C	T	T	C	C	C	T	C	T	T	T	T	T	T	T	T	T	T	T	T	T
rs45342867	7	837489	Non-Synonymous	MAL7P1_89	1	G/T	T	G	G	G	T	G	T	T	G	T	T	T	G	T		T	T	T	T	T	T	T	T	T	G	T	T	T	T	T	T	G	G	G	G	G	T	G	G	G	G	G	G
rs45342868	7	837658	Non-Synonymous	MAL7P1_89	1	T/A	T	T	T	T	T	T	T	T	T	T	T	T	T	T	T	T	T	T	T	T	T	T	T	T	T	T	T	T	T	T	T	T	T	T	T	T	T	T	T	T	T	T	T
rs45342869	7	838138	Non-Synonymous	MAL7P1_89	1	A/T	A	A	A	T	A	A	A	A	A	A	A	A	A	A	T	A	A	A	A	A	A	A	A	A	A	A	A	A	A	A	A	T	T	T	A	A	A	A	T	A	T	A	A
rs45342873	7	838648	Non-Synonymous	MAL7P1_89	1	C/A	C	C	A	C	C	C	C	C	C	C	C	C	C	C	A	C	C	C	C	C	C	C	C	C	C	C	C	C	C	C	C	C	C	C	C	C	C	C	C	C	C	C	A
rs45342875	7	842057	Synonymous	MAL7P1_89	0.897436	G/T	T	G				G	G			G	G	G	G	G	T	G	G	G	G	G	G	G	G	G	G	G	G	G	G	G	G	G	G	G	G	G	G	G	G	G	G	G	G
rs45342883	7	848388	Intronic	MAL7P1_89	0.987179	G/A	G	A	G	G	G	G	G	G	A	G	G	G	G	G	G	G	A	G	G	G	G	G	G	G	A	A	G	G	G	A	G	G	G	G	G	G	G	G	G	G	G	G	G
rs45342884	7	848424	Intronic	MAL7P1_89	1	A/G	A	G	A	A	A	A	A	A	G	A	A	A	A	G	A	A	A	A	A	A	A	A	A	A	G	G	A	A	A	G	A	A	A	A	A	A	A	A	A	A	A	A	A
rs45342890	7	853764	Non-Synonymous	MAL7P1_91	1	G/T	G	T	G	G	G	G	G	G	T	G	G	G	G	G	T	G	G	G	G	G	G	G	G	G	T	G	G	G	G	G	G	G	G	G	G	G	G	G	G	G	G	G	G
rs45342892	7	856682	Non-Synonymous	MAL7P1_91	1	T/C	T	T	T	T	T	T	T	T	T	T	T	T	T	T	C	T	C	T	T	T	T	T	T	T	T	T	T	T	T	T	T	T	T	T	T	T	T	T	T	T	T	T	T
rs45342893	7	858254	Non-Synonymous	MAL7P1_91	1	T/C	T	T	C	T	T	C	T	T	T	T	T	T	T	T	C	T	T	T	T	T	T	T	T	T	T	T	T	T	T	T	T	T	T	T	C	T	T	T	T	C	T	T	C
rs45342894	7	859150	Non-Synonymous	MAL7P1_91	1	T/C	T	C	T	T	T	T	T	T	C	T	T	T	T	T	C	T	T	T	T	T	T	T	T	T	T	T	T	C	T	T	T	T	T	T	T	T	T	T	T	T	T	T	T
rs45342904	7	868954	Synonymous	MAL7P1_92	0.987179	A/G	G	A	A	A		A	A	A	A	A	A	A	A	A		A	A	A	A	A	A	A	A	A	A	A	A	A	A	A	A	A	A	A	A	A	A	A	A	A	A	A	A
rs45342905	7	870507	Non-Synonymous	MAL7P1_92	0.987179	T/C	T	C	C	C	T	C	C	C	C	C	T	T	T	T	C	T	T	T	T	C	T	T	T	T	C	T	T	T	T	T	T	C	C	C	C	C	C	C	C	C	C		C
rs45342906	7	872111	Non-Synonymous	MAL7P1_92	0.987179	G/A	A	G	G	G	A	G	G	G	G	A	A	A	G	A	G		A	G	A	A	A	G	G	A	A	A	A	A	A	A	A	G	G	G	G	G	G	G	G	G	G	A	G
rs45342909	7	873850	Synonymous	MAL7P1_92	1	A/G	G	G	A	A	G	A	A	A	G	A	G	G	G	G		G	A	G	G	G	G	G	G	A	G	A	A	A	A	G	G	A	A	A	A	G	A	G	A	A	A	G	A
rs45342913	7	877328	Intergenic		1	T/G	G	T	T	T	T	T	T	T	T	T	T	T	T	T		T	T	T	T	T	T	T	T	T	G	T	T	T	T	T	T	T	T	T	T	T	T	T	T	T	T	T	T
rs45342914	7	878527	Intergenic		0.871795	T/G	T	T	T	T		T	T	T	T	T	T	T	T	T	G	T		T	T	T	T	T	T	T	T	T	T	T	T	T	T	T	T	T	T	T	T	T	T	T	T	T	T
rs45342916	7	878698	Intergenic		0.987179	C/T	T	C	C	T	C	C	C	T	C	T	C	C	T	C	T	C	T	T	C	C	C	T	T	C	C	C	T	T	T	T	T	C	T	T	C	C		C	T	C	T	C	C
rs45342918	7	882446	Intronic	MAL7P1_95	1	G/T	G	G	T	G	G	T	T	G	G	G	G	G	G	G	T	G	G	G	G	G	G	G	G	G	G	G	G	G	G	G	G	G	G	G	T	G	G	T	G	G	G	G	G
rs45342921	7	885280	Non-Synonymous	MAL7P1_95	1	A/G	A	G	A	A	A	A	A	A	G	A	A	A	A	A	A	A	A	A	A	A	A	A	A	A	A	A	A	A	A	A	A	A	A	A	A	A	A	A	A	A	A	A	A
rs45342924	7	885978	Non-Synonymous	MAL7P1_95	0.974359	A/T	A	A	A		A	A	A	A	A	A	A	A	A	A			A	A	A	A	A	A	A	A	A	A	A	A	A	A	A	A	A	A	A	A	A	A	A	A	A	A	A
rs45342929	7	889091	Synonymous	PF07_0076	1	T/G	G	T	T	T	T	T	T	T	T	T	T	T	T	T	T	T	T	T	T	T	T	T	T	T	T	T	T	G	T	T	T	T	T	T	T	T	T	T	T	T	T	T	T
rs45343833	7	891310	Intergenic		0.820513	T/C	T	T		T		C	T		T	C	T		T			C	T	C	T	C	T	C	C	T	T	T	C	C	C	T	T	C	T	C	C	C	C	C	T	T	T	C	C
rs45343834	7	891593	Non-Synonymous	MAL7P1_97	0.974359	A/C	A	C	A	A	A	A	A		C	A	C	A	C	C	C		A	C	A	C	A	A	A	C	A	C	A	C	A	A	A	A	A	A	A	A	C	C	A	A	A	A	A
rs45343846	7	896308	Intronic	MAL7P1_100	1	G/A	A	G	G	G	G	G	G	G	G	G	G	G	G	G	A	G	G	G	G	G	G	G	G	G	G	G	G	G	G	G	G	G	G	G	G	G	G	G	G	G	G	G	G
rs45343847	7	897704	Intronic	MAL7P1_100	0.987179	T/A	A	A	T	T	T	T	A	T	A	T	A	T	T	T	A	T	T	T	T	A	T	T	T	T	T	T	T	T	A	T	T	T	T	T	T	T	T	T	T	T	T	A	T
rs45343849	7	899604	Intergenic		1	C/A	A	A	C	C	A	C	A	A	A	A	A	A	A	A	C	A	C	A	A	A	A	A	A	A	A	A	A	A	A	A	A	C	C	C	C	C	A	C	C	C	C	A	C
rs45343850	7	900732	Non-Synonymous	PF07_0077	1	A/T	A	A	A	A	A	A	A	A	A	A	T	A	A	A	A	A	A	A	A	A	A	A	A	A	A	A	A	A	A	A	A	A	A	A	A	A	A	A	A	A	A	A	A
rs45343851	7	902975	Intergenic		0.987179	G/A	G	G	A	G	G	A	G	G	G	G	G	G	G	G	G	G	G	G	G	G	G	G	G	G	G	G	G	G	A	G	G	G	A	G	A	G	A		A	A	A	G	A
rs45343852	7	903222	Intergenic		0.987179	G/A	G	G	G	G	A	G	G	A	A	G	G	G	G	G	A	G	G	G		G	G	A	G	G	G	G	G	G	A	G	G	G	G	G	G	G	G	G	G	G	G	G	G
rs45343867	7	907075	Non-Synonymous	MAL7P1_102	1	T/A	A	A	A	T	A	A	A	T	A	A	T	A	A	A	A	A	T	A	A	T	T	A	A	A	A	T	A	A	T	A	A	A	A	A	A	A	A	A	A	A	A	A	T
rs45343872	7	907846	Non-Synonymous	MAL7P1_102	0.987179	C/T	C	C	C	C	C	T	C	C	C	C	C	C	C	C	T	C	C	C	C	C	C	C	C	C	C	C	C	C	C	C	C	C	C	C		C	C	C	C	T	C	C	C
rs45343873	7	908637	Non-Synonymous	MAL7P1_102	1	T/C	T	C	T	T	C	T	T	C	C	C	T	T	C	C		T	C	C	C	T	C	T	C	C	T	C	C	C	C	C	T	T	T	T	T	T	C	T	T	T	T	C	T
rs45343875	7	908753	Synonymous	MAL7P1_102	1	G/A	G	G	G	G	G	G	G	G	G	G	G	G	G	G	G	G	G	G	G	G	G	G	G	G	G	G	G	G	G	G	G	G	G	G	G	G	G	G	G	G	G	G	G
rs45401801	7	921559	Synonymous	PF07_0082	1	G/A	A	G	G	G	A	G	G	G	G	G	G	G	G	A	G	G	G	G	G	A	G	G	G	G	G	G	G	G	G	G	G	G	G	G	G	G	G	G	G	G	G	G	G
rs45401820	7	924524	Non-Synonymous	PF07_0082	1	G/A	G	A	G	G	G	G	G	G	G	G	G	G	G	G	A	G	G	G	G	G	G	G	G	G	G	G	G	G	G	G	G	G	G	G	G	G	G	G	G	G	G	G	G
rs45401821	7	925049	Non-Synonymous	PF07_0082	1	G/A	A	G	G	G	G	G	G	G	G	G	G	G	G	G	A	G	G	G	G	G	G	G	G	G	G	G	G	G	G	G	G	G	G	G	G	G	G	G	G	G	G	G	G
rs45401825	7	929295	Non-Synonymous	PF07_0082	1	T/G	T	G	T	G	G	T	T	G	G	G	T	T	T	T	G	T	G	T	T	T	T	T	G	T	G	T	T	G	T	T	T	T	T	T	T	G	T	G	T	T	T	G	T
rs45402336	7	936167	Synonymous	MAL7P1_105	0.987179	G/A	A	G	A	A	G	A	G	G	G	A	G	G	G	G	A		G	G	G	G	G	G	A	G	G	G	A	G	A	G	A	A	A	A	A	A	A	A	A	A	A	G	A
rs45402339	7	936415	Intergenic		0.987179	A/G	G	A	G	G	A	G	A	G	G	G	A	A	G	A		G	A	G	A	A	A	A	G	G	A	A	G	A	A	A	G	G	G	G	G	G	G	G	G	G	G	A	G
rs45402349	7	937328	Intergenic		0.961538	A/T	A	A	A	A	A	A	T	T	T	T	T	T	A	A	A		A	T	T	A	T	A		T	T	A	A	T	T	T	A	A	A	A	A	A	A	A	A	A	A	T	A
rs45402350	7	937350	Intergenic		1	C/T	C	C	C	C	C	C	T	T	T	T	T	T	C	C	T	C	C	T	T	T	T	C	C	T	T	C	C	T	T	T	C	C	C	C	C	C	C	C	C	C	C	T	C
rs45402352	7	937562	Intergenic		1	T/G	G	T	T	T	T	T	T	T	T	T	T	T	T	T	G	T	G	T	T	T	T	T	T	T	T	T	T	T	T	T	T	T	T	T	T	T	T	T	T	T	T	T	T
rs45402353	7	937745	Intergenic		0.987179	T/C	T	C	T	T	C	T	C	C	T	C	T	T	T	T		T	T	T	C	T	T	T	C	T	T	T	T	C	T	T	T	T	T	T	T	T	T	T	T	T	T	C	T
rs45402363	7	938355	Synonymous	PF07_0085	1	T/C	T	C	T	T	C	T	C	T	C	T	T	T	C	T	T	T	T	T	C	C	T	T	C	T	T	T	T	C	T	C	T	T	T	T	T	T	T	T	T	T	T	T	T
rs45402364	7	938766	Synonymous	PF07_0085	0.987179	A/G	A	G	A	G	G	A	G	A	A	A	A	A	G	A	G	G	A	A	G	A	G	A	G	A	A	A	A	A	A	G	A	A	A	A	A	A	A	A	A	A	A	A	A
rs45402365	7	938835	Synonymous	PF07_0085	1	A/C	A	C	A	C	C	A	C	A	A	A	A	A	C	A		C	C	A	C	A	C	A	C	C	C	A	C	A	A	C	C	A	A	A	A	A	A	A	A	A	A	A	A
rs45402368	7	939744	Synonymous	PF07_0085	1	T/C	C	T	C	C	T	C	C	T	C	C	T	T	T	C	C	C	T	C	C	C	T	T	T	T	T	T	T	T	T	T	T	C	C	C	C	C	C	C	C	C	C	T	C
rs45402370	7	940007	Non-Synonymous	PF07_0085	1	A/G	A	A	G	G	A	G	A	A	A	A	A	A	A	A	G	A	A	A	A	A	A	A	A	A	A	A	A	A	A	A	A	G	G	G	G	G	G	G	G	G	G	A	G
rs45402372	7	940147	Synonymous	PF07_0085	1	G/A	G	G	A	A	G	A	G	G	G	G	G	G	G	G	A	G	G	G	G	G	G	G	G	G	G	G	G	G	G	G	G	A	A	A	A	A	A	A	A	A	A	G	A
rs45402380	7	949762	Synonymous	MAL7P1_109	1	G/C	C	G	G	G	G	G	G	C	G	G	C	G	C	C	G	G	G	G	C	G	G	C	C	G	G	C	C	C	G	C	G	G	G	G	G	G	G	G	G	G	G	C	G
rs45402381	7	950427	Non-Synonymous	MAL7P1_109	0.961538	A/G	A	G	A	A	A	A	A	A	A	A	A	A	A	A	A	A	A	A	A	A	A	A	A	A	G	A	A	A	A	A	A	A	A	A	A	A	A		A	A	A		A
rs45402382	7	950584	Synonymous	MAL7P1_109	1	T/C	T	C	C	C	C	C	C	C	C	C	C	C	C	C	T	C	C	C	C	C	C	C	C	C	C	C	C	C	C	C	C	C	C	C	C	C	C	C	C	C	C	C	C
rs45402386	7	953294	Non-Synonymous	MAL7P1_109	1	A/G	A	G	A	G	A	A	A	A	G	G	A	A	A	A	G	A	A	A	A	A	A	A	A	A	A	A	A	A	A	A	G	A	A	A	A	A	A	G	A	A	A	A	A
rs45402387	7	953620	Synonymous	MAL7P1_109	1	A/C	C	A	A	A	A	A	A	A	A	A	C	A	A	C	A	A	C	A	C	A	A	C	A	A	A	A	A	A	A	A	A	A	A	A	A	A	A	A	A	A	A	A	A
rs45402391	7	955248	Intronic	MAL7P1_110	0.935897	T/C	C	T	T	T		T	T	T		T	T	T	T	T	C	T	T	T	T	T	T	T	T	T	T	T	T	T	T	T	T	T	T	T	T	T	T	T	T	T	T	T	T
rs45402394	7	957197	Synonymous	MAL7P1_111	0.987179	G/A	G	G	G	A	G	G	G	G	G	G	G	G		G	G	G	G	G	G	G	G	G	G	G	G	G	G	G	A	G	G	G	G	G	G	G	G	G	G	G	G	G	G
rs45402396	7	959864	Non-Synonymous	PF07_0086	1	G/A	A	G	G	G	G	G	G	G	G	G	G	G	G	G	G	G	G	G	G	G	G	G	G	G	G	G	G	G	G	G	A	G	G	G	G	G	G	G	G	G	G	G	G
rs45402419	7	965572	Non-Synonymous	PF07_0086	0.974359	G/A	G	G	G	G	G	G	A	G	A	G	G	G	G	A		G	G	G	G	A	G	G	A	A	A	G	A	G	G	A	G		G	G	G	G	G	G	G	G	G	G	A
rs45403236	7	969910	Non-Synonymous	PF07_0086	0.987179	A/C	A	C	A	A	A	A	A	A	A	A	A	A	A	A	C	A	A	A	A	A	A	A	A	A	A	A	A	A	A	A	A	A	A	A	A	A	A	A	A	A	A	A	A
rs45403243	7	971309	Intergenic		0.974359	T/C	C	T	T	C	C	T	C	T	T	C	T	T	C	T		T	C	C	C		T	T	T	T	C	T	T	C	T	C	T	C	C	C	C	C	C	T	C	C	C	C	C
rs45403245	7	972577	Intergenic		0.961538	C/A	A	A	C	C	A	C	C	A	A	C		A	A	A	C	A	C	A	C	A	A	A	C	C	C	A	C	A	C	A	A	A	A	A	A	A		C	A	A	A	C	C
rs45403247	7	973517	Non-Synonymous	MAL7P1_112	1	C/T	T	C	C	C	C	C	C	C	C	T	C	C	C	C		C	C	C	C	C	C	C	C	C	C	C	C	C	C	C	C	C	C	C	C	C	C	C	C	C	C	C	C
rs45403255	7	977712	Non-Synonymous	MAL7P1_113	1	T/A	A	T	T	T	T	T	T	T	T	T	T	T	T	T	A	T	T	T	T	T	T	T	T	T	T	T	T	T	T	T	T	T	T	T	T	T	T	T	T	T	T	T	T
rs45403267	7	985641	Non-Synonymous	MAL7P1_115	0.974359	C/T	T	C	C	C	C	C	C	C	C	C	C	C	C	C	C		C	C	C	C	C	T	C	C	C	C	C	C	C	T	C	C	C	C	C	C	C	C	C	C	C	C	C
rs45403283	7	995612	Intergenic		0.820513	G/T	G	T	G			G	G	G		G	G	G	G	G		G	G	G	G	G	G	G	G	G	G	G	G	G	G	G	G	G	G	G	G	G	G	G	G	G	G	G	G
rs45403288	7	997043	Intergenic		0.961538	A/G		A	A	A	A	A	A	A	A	A	G	A	A		G	A	A	A	A	A	A	A	A	A	A	A	A	A	A	A	A	A	A	A	A	A	A	A	A	A	A	A	A
rs45403293	7	1000403	Non-Synonymous	MAL7P1_118	1	C/T	T	C	C	C	C	C	C	C	C	C	C	C	C	C	C	C	C	C	C	C	C	C	C	C	C	C	C	C	C	C	C	C	C	C	C	C	C	C	C	C	C	C	C
rs45403302	7	1003543	Synonymous	MAL7P1_119	0.987179	A/T	A	A	A	A	A	A	A		A	A	T	A	A	A	T	A	A	A	A	A	A	A	A	A	A	A	A	A	A	A	A	A	A	A	A	A	A	A	A	A	A	A	A
rs45403311	7	1006575	Non-Synonymous	MAL7P1_120	1	G/T	G	G	G	G	G	T	G	G	G	G	G	G	G	G	G	G	G	G	G	G	G	G	G	G	G	G	G	G	G	G	G	G	G	G	G	G	G	G	G	G	G	G	G
rs45403312	7	1006582	Synonymous	MAL7P1_120	1	G/T	G	T	G	G	G	G	G	G	G	G	G	G	G	G	G	G	G	G	G	T	G	G	G	G	T	G	G	G	G	G	G	G	G	G	G	G	G	G	G	G	G	G	G
rs45403315	7	1006628	Non-Synonymous	MAL7P1_120	0.897436	T/G	T	T		G	T	T	T	T	T	T	T	T	T	T	G	T	T	T	T	T	T	T	T	T	T	T	T	T	T	T	T	G	G	G	G	T	G	T			G	T	G
rs45403317	7	1006714	Synonymous	MAL7P1_120	1	C/T	C	C	C	C	T	C	C	C	C	C	C	C	C	C	C	C	C	C	C	C	C	C	C	C	C	C	C	C	C	C	C	C	C	C	C	C	C	C	C	C	C	C	C
rs45403318	7	1006744	Synonymous	MAL7P1_120	1	A/G	A	A	A	A	A	G	A	A	A	A	A	A	A	A	G	A	A	A	A	A	A	A	A	A	A	A	A	A	A	A	A	A	A	A	A	A	A	A	A	A	A	A	A
rs45403319	7	1007034	Non-Synonymous	MAL7P1_120	1	G/A	G	G	G	G	A	G	G	G	G	G	G	G	G	G	G	G	G	G	G	G	G	G	G	G	G	G	G	G	G	G	G	G	G	G	G	G	G	G	G	G	G	G	G
rs45403325	7	1009809	Intergenic		1	C/G	C	C	C	C	G	C	C	C	C	C	C	C	C	C	C	C	C	C	C	C	C	C	C	C	C	C	C	C	C	C	C	C	C	C	C	C	C	C	C	C	C	C	C
rs45403326	7	1010313	Intronic	MAL7P1_122	1	C/G	G	C	C	C	C	G	C	C	C	C	C	C	C	C	G	C	C	C	C	C	C	C	C	C	C	C	C	C	C	C	C	C	C	C	C	C	C	C	C	C	C	C	C
rs45403327	7	1010368	Intronic	MAL7P1_122	0.974359	T/G	T	G	T	T	T	T	T	T	T	T	T	T	T	T	G	T	T	T	T	T	T	T	T	T	G	T	T	T	T	T	T	T	T	T	G	G	T	T	T	T	T		T
rs45403329	7	1012163	Intergenic		1	T/C	T	T	T	T	T	T	C	T	T	T	T	T	T	T	C	T	T	T	T	T	T	T	T	T	T	T	T	T	T	T	T	T	T	T	T	T	T	T	T	T	T	T	T
rs45403933	7	1014588	Synonymous	PF07_0092	1	G/T	G	T	G	G	G	G	G	G	G	G	G	G	G	G	T	G	G	G	G	T	G	G	G	G	G	G	G	G	G	G	G	G	G	G	G	G	G	G	G	G	G	G	G
rs45403950	7	1029753	Intergenic		1	C/T	C	C	C	C	C	T	C	C	C	C	C	C	C	C	C	C	C	C	C	C	C	C	C	C	C	C	C	C	C	C	C	T	C	C	C	C	C	C	C	C	C	C	C
rs45403972	7	1044115	Non-Synonymous	PF07_0100	0.948718	A/G	A	G	A	A	A	A	A	G	G	A	A	G	A	A	G	G	A		A	A	A	A	A	A	G	A	A	G	A	A	A	A	A	A	A		A	G	A	A	A	G	A
rs45403975	7	1045352	Synonymous	PF07_0100	0.987179	G/A	A	A	G	G	G	G	G	G	A	G	G	G	G	G	G	G	G	A	G	A	G	G	G	A	A	G	G		A	G	G	G	G	G	G	G	G	G	G	G	G	G	G
rs45403976	7	1045550	Synonymous	PF07_0100	0.935897	T/C	T	T	T	T		T	T	C	C	C	C	C	C	C	C	C	C	C	T	C	T	T	T	C	T	C	T	C	C	C	C		T		T	T	T	T	C	T	T	C	T
rs45337744	7	1057925	Non-Synonymous	MAL7P1_126	0.987179	C/T	C	C	T	C	C	T	C	C	C	C	C	C	C	C	C	C	C	C	C	C	C	C	C	C	C	C	C	C	C	C	C	T	T	T	T	T	C	C	C		T	C	T
rs45337747	7	1063650	Synonymous	MAL7P1_127	1	T/C	T	T	T	T	T	T	T	T	T	T	C	T	T	C	T	C	T	T	T	T	C	C	T	T	T	T	T	C	C	T	T	T	T	T	T	T	T	T	T	T	T	T	T
rs45337748	7	1064328	Non-Synonymous	MAL7P1_127	1	A/T	A	A	A	A	T	A	A	A	A	A	A	A	A	A	A	A	A	A	A	A	A	A	A	A	A	A	A	A	A	A	A	A	A	A	A	A	A	A	A	A	A	A	A
rs45337749	7	1064874	Non-Synonymous	MAL7P1_127	1	G/A	G	G	G	G	G	G	G	G	A	A	G	G	G	G	G	G	A	G	G	G	G	G	G	G	G	G	G	G	G	G	G	G	G	G	G	G	G	G	G	G	G	G	G
rs45337754	7	1070683	Non-Synonymous	MAL7P1_129	0.974359	T/C	T	C	T	T	T	T	T	T	T	T	T	T	C	T			T	T		T	C	C	C	T	T	T	C	T	C	T	T	T	T	T	T	T	T	T	T	T	T	T	T
rs45337758	7	1075008	Synonymous	PF07_0102	0.910256	T/C	T	C	T	T	T	T	T	T	T	T		T	T	T		T	T	T	C	T	T	T	T	T	T	T	T	T	T	T	T	T	T	T	T	T	T	T	T	T	T	T	T
rs45337762	7	1080408	Intronic	MAL7P1_131	1	G/T	G	G	G	T	G	G	G	G	G	G	G	G	G	G	G	G	G	G	G	G	G	G	G	G	G	G	G	G	G	G	G	G	G	G	G	G	G	G	G	G	G	G	G
rs45337763	7	1083942	Non-Synonymous	MAL7P1_132	1	C/A	A	C	C	C	C	C	C	C	C	C	C	C	C	C	C	C	C	C	C	C	C	C	C	C	C	C	C	C	C	C	C	C	C	C	C	C	C	C	C	C	C	C	C
rs45337768	7	1093847	Non-Synonymous	MAL7P1_134	1	C/A	A	C	C	C	C	C	C	C	C	C	C	C	C	C	A	C	C	C	C	C	C	C	C	C	C	C	C	C	C	C	C	C	C	C	C	C	C	C	C	C	C	C	C
rs45337780	7	1097438	Non-Synonymous	MAL7P1_134	0.987179	G/T	G	G	T	G	G	G	G	G	G	G	G	G	G	G	G	G	G	G	G	G	G	G	G	G	G	G	G	G	G	G	G	G	T	T	T	G		G	T	G	G	G	G
rs45337795	7	1111843	Non-Synonymous	PF07_0104	1	C/T	T	C	C	C	C	C	C	C	C	C	C	C	C	C	C	C	C	C	C	C	C	C	C	C	C	C	C	C	C	C	C	C	C	C	C	C	C	C	C	C	C	C	C
rs45337797	7	1113816	Intergenic		0.820513	A/G	A	A		A	A	A	A				G	A	A	G	G	A	G	A	A	A	A	G	A	A	A	A	A	G	A	G	A	A	A	A	A	A	A	A	A	A		G	A
rs45337798	7	1114083	Intergenic		0.987179	A/G	G	A	A	A	G	A	A	G	A	A	G	G	G	G	A	G	G	A	G	A	G	G	G	G	A	A	G	G	G	G	A	A	A	A	A	A	A	A	A	A	A	G	A
rs45337799	7	1114132	Intergenic		0.974359	G/T	G	G	G	G	T	G	G	T	G	G	T	T	T	T		T	G	G	G	T	T	T	T	T	G	G	T		T	T	G	G	G	G	G	G	G	G	G	G	G	T	G
rs45337800	7	1114542	Synonymous	PF07_0105	1	T/A	A	T	T	T	T	T	T	T	T	T	T	T	T	T	A	T	T	T	T	T	T	T	T	T	T	T	T	T	T	T	T	T	T	T	T	T	T	T	T	T	T	T	T
rs45337815	7	1120606	Intergenic		0.948718	T/A	T	T	A	T	T	T	T		T	T	T	T	T	T	T	T	T	T	T	T	T	T	T	T	T	T	T	T	T	T	T		A	A	A	A	T	A	A		T	T	A
rs45337824	7	1121951	Non-Synonymous	MAL7P1_138	0.974359	C/A	A	C		C	C	C	C	C	C	C	C	C		C	A	C	C	C	C	C	C	C	C	C	C	C	C	C	C	C	C	C	C	C	C	C	C	C	C	C	C	C	C
rs45337826	7	1122076	Non-Synonymous	MAL7P1_138	0.974359	G/A	G	A	G	A	G	G	A	A	A	A	G	A	G	G			G	A	G	G	A	A	A	G	A	A	A	A	A	A	A	G	G	G	G	G	G	G	G	G	G	A	G
rs45339340	7	1128677	Non-Synonymous	PF07_0106	1	C/A	C	A	C	C	C	C	C	C	A	C	C	C	C	C	C	C	C	C	C	C	C	C	C	C	A	C	C	C	C	C	C	C	C	C	C	C	C	C	C	C	C	C	C
rs45339390	7	1145903	Intergenic		0.961538	T/G	T	G	T	T	T	T	T	T	T	T	T	T	T	T	T		T	T	T	T	T	T	T	T	T	T	T	T	T		T	T	T	T	T	T	T		T	T	T	T	T
rs45339413	7	1155862	Intergenic		1	C/T	T	C	C	C	C	C	C	C	C	C	C	C	C	C	C	C	C	C	C	C	C	C	C	C	C	C	C	C	C	C	C	C	C	C	C	C	C	C	C	C	C	C	C
rs45339418	7	1156893	Non-Synonymous	MAL7P1_144	0.987179	T/C	T	C	T	T	T	T	T	T	T	T	T	T	T	T		T	C	T	T	T	T	T	T	T	T	T	T	T	T	T	T	T	T	T	T	T	T	T	T	T	T	T	T
rs45339419	7	1157258	Non-Synonymous	MAL7P1_144	0.987179	C/G	C	G	C	C	C	C	C	C	C	C	C	C	C	C		C	C	C	C	C	C	C	C	C	C	C	C	C	C	G	C	C	C	C	C	C	C	C	C	C	C	C	C
rs45339420	7	1159335	Intergenic		0.987179	A/T	T	A	A	T	T	A	T	T	A	T	T	T	T	T	T	T	A	T	T	T	A	A	T	T	A	A	T	T	T	A	T	A	A	A	A	A	A	A	A	A	A	T	A
rs45339421	7	1160904	Synonymous	MAL7P1_145	0.987179	A/G	G	A	A	A	A	A	A	G	A	A	A	A	A	G	G	A	A	A	A	G	A	A	A	A	A	A	A	G	A	A	A	A	A	A	A	A	A	A	A	A	A	A	A
rs45340232	7	1164239	Non-Synonymous	MAL7P1_146	0.948718	C/G	C	C				C	C	C	C	C	C	C	C	C	G	C	C	C	C	C	C	C	C	C	C	C	C	C	C	C	C	C	C	C	C	C	C	C	C	C	C	C	C
rs45340234	7	1164604	Non-Synonymous	MAL7P1_146	0.923077	A/C	C	A	A	A	A	A	A		A	A	C	A	A	A	A	C	C	A	A	A	A	A	A	A	C	A	A	C	A	A	C	A	A	A	A	A	A	A	A	A	A	C	A
rs45340238	7	1168012	Non-Synonymous	MAL7P1_146	0.987179	T/A	T	T	A	T	T	T	T	T	T	T	T	T	T	T	A	T	T	T	T	T	A	T	T	T	T	T	T	T	T	T	T		A	T	A	A	T	T	A	A	T	T	T
rs45340239	7	1170458	Non-Synonymous	MAL7P1_146	1	C/G	C	G	C	C	C	C	C	C	C	C	C	C	C	C	G	C	C	C	C	C	C	C	C	C	G	C	C	C	C	C	C	C	C	C	C	G	C	G	C	C	C	G	C
rs45340240	7	1170633	Non-Synonymous	MAL7P1_146	1	C/G	G	C	C	C	C	C	C	G	C	G	C	C	G	C	C	G	C	C	C	G	G	G	C	G	C	G	C	G	C	G	G	G	C	C	C	C	C	C	C	C	C	C	C
rs45340241	7	1171341	Non-Synonymous	MAL7P1_146	1	T/G	T	G	T	T	T	T	T	T	G	T	T	T	T	T	G	T	T	T	T	T	T	T	T	T	G	T	T	G	T	T	T	T	T	T	T	G	T	G	T	T	T	G	T
rs45340252	7	1176320	Synonymous	MAL7P1_146	1	C/T	T	C	C	C	C	C	C	C	C	C	C	C	C	C	T	C	C	C	C	C	C	C	C	C	C	C	C	C	C	C	C	C	C	C	C	C	C	C	C	C	C	C	C
rs45340253	7	1177061	Non-Synonymous	MAL7P1_146	1	T/C	T	C	T	T	T	T	T	T	C	T	T	T	T	T		C	T	T	T	T	C	T	T	T	C	C	T	T	T	T	T	T	T	T	T	C	T	T	T	T	T	C	T
rs45340255	7	1177646	Synonymous	MAL7P1_146	1	G/A	G	G	G	G	G	A	G	G	G	G	G	G	G	G	G	G	G	G	G	G	G	G	G	G	G	G	G	G	G	G	G	G	G	A	G	G	G	G	G	G	G	G	G
rs45340256	7	1177759	Non-Synonymous	MAL7P1_146	0.987179	C/A	C	C	A	C	C	A	C	C	C	C	C	C	C	C	C	C	C	C	C	C	C	C	C	C	C	C	C	C	C	C	C	A	A	A	A	C	A	C	A	A	A	C	C
rs45340259	7	1179683	Non-Synonymous	MAL7P1_146	0.987179	T/A	A	T	T	T	T	T	T	T	T	T	T	T	T	T	T	T	T	T	T	T	T	T	T	T	T	T	T	T	T	T	T	T	T	T	T	T	T	T	T	T	T	T	T
rs45340265	7	1184522	Non-Synonymous	MAL7P1_147	1	G/T	T	G	G	G	G	G	G	G	G	G	G	G	G	G	G	G	G	G	G	G	T	G	T	T	G	T	T	T	G	G	T	G	G	G	G	G	G	G	G	G	G	T	G
rs45340267	7	1186934	Synonymous	MAL7P1_147	1	A/G	G	A	A	A	A	A	A	A	A	A	A	A	A	A	G	A	A	A	A	A	A	A	A	A	A	A	A	A	A	A	A	A	A	A	A	A	A	A	A	A	A	A	A
rs45340269	7	1187689	Synonymous	MAL7P1_147	1	G/T	G	G	T	G	G	T	G	G	G	G	G	G	G	G	G	G	G	G	G	G	G	G	G	G	G	G	G	G	G	G	G	G	G	T	T	G	G	G	G	G	G	G	G
rs45340270	7	1189033	Non-Synonymous	MAL7P1_147	1	C/T	C	C	T	T	C	T	T	C	C	C	C	C	C	C		C	C	T	C	C	C	C	C	C	C	C	C	C	C	C	C	T	T	T	T	T	T	T	T	T	T	C	T
rs45340289	7	1201548	Non-Synonymous	PF07_0110	0.987179	A/G	A	G	A	A	A	A	A		A	A	A	A	A	A	G	A	A	A	A	A	A	A	A	A	A	A	A	A	A	A	A	A	A	A	A	A	A	A	A	A	A	A	A
rs45340291	7	1204490	Non-Synonymous	PF07_0111	1	A/C	C	A	A	A	A	A	A	A	A	A	A	C	A	A	C	A	A	A	A	A	A	A	A	A	A	A	A	A	C	A	A	A	A	A	A	A	A	A	A	A	A	A	A
rs45340293	7	1204681	Non-Synonymous	PF07_0111	1	C/T	C	C	C	C	C	T	C	C	C	C	C	C	C	C	C	C	C	C	C	C	C	C	C	C	C	C	C	C	C	C	C	T	C	T	C	C	C	C	T	C	C	C	C
rs45340294	7	1204883	Non-Synonymous	PF07_0111	0.974359	T/C	C	T	T	T	C	C	T	T	T	T	C	T	T	C	T	C	C	T	T	T	T	T	T	T	C	T	T	T	T	T	T	T	C	C	T	T	C		T		T	C	T
rs45340295	7	1204886	Synonymous	PF07_0111	1	T/A	T	A	T	T	T	T	T	A	T	A	T	A	A	T	A	T	T	A	A	A	A	A	A	A	T	A	A	A	A	A	A	T	T	T	T	T	T	T	T	T	T	T	T
rs45340328	7	1206350	Synonymous	PF07_0111	1	C/T	C	C	T	C	C	T	T	C	C	C	C	C	C	C	C	C	C	C	C	T	C	C	C	C	C	C	C	C	C	T	C	T	T	T	T	T	T	T	T	T	T	C	T
rs45341151	7	1209074	Non-Synonymous	MAL7P1_149	0.987179	T/A	T	A	T	T	T	T	T	A	T	T	T	T	A	T	T	T	T	T	T	T	T	T	A	T	T	T	A	T	T	T	T	T	T	T	T	T	T	T	T	T	T	T	T
rs45341152	7	1209085	Non-Synonymous	MAL7P1_149	0.961538	T/C	T	C	T	T	T	T	T	T	T	C	T	T		T	C	T	T	T	T	C	T	C	C	T	T	T		T	T	C	T	T	T	T	T	T	T	T	T	T	T	T	T
rs45341156	7	1210316	Non-Synonymous	MAL7P1_149	1	A/C	C	A	A	A	A	A	A	C	A	A	A	C	A	A	C	A	C	A	A	A	A	A	C	C	C	C	C	A	A	C	C	A	A	A	A	A	A	A	A	A	A	A	A
rs45341168	7	1213429	Non-Synonymous	MAL7P1_150	0.987179	C/A	C	A	C	C	C	A	A	A	C	C	A	C	C	C		C	A	A		A	C	C	C	C	A	C	C	A	C	C	C	C	A	C	A	A	C	C	A	A	A	C	A
rs45341174	7	1213603	Non-Synonymous	MAL7P1_150	0.987179	T/C	C	T	T	T	T	T	T	T	T	T	T	T	C	T	T	T	T	T	T	T	T	T	T	T	C	T	T	T	T	T	C	T	T	T	T	T	T	T	T	T	T	T	T
rs45341177	7	1214019	Intergenic		0.987179	T/A	T	A	T	T	T	T	T	T	T	T	T	T	T	T	T	T	T	T	T	T	T	T	T	T	T	T	T	T	T	T	T	T	T	T	T	T	T	T	T	T	T	T	T
rs45341180	7	1215333	Synonymous	MAL7P1_151	0.987179	G/A	G	G	G	G	G	G	G	A	A	A	A	G	G	G	G	G	A	A	A	G	G	G	A	G	G	A	A	G	A	G	A	G	A	G	A	G	G	G	G	A	A	A	G
rs45341181	7	1215460	Non-Synonymous	MAL7P1_151	1	G/A	G	G	G	G	G	G	G	G	A	G	A	G	G	G	G	G	A	A	G	G	G	G	A	A	G	A	A	G	A	G	G	G	G	G	G	G	G	G	G	G	G	G	G
rs45341184	7	1216024	Non-Synonymous	MAL7P1_151	1	A/T	A	A	T	T	A	A	A	A	A	A	A	A	A	A	A	A	A	A	A	A	A	A	A	A	A	A	A	A	A	A	A	A	A	A	A	A	A	A	A	A	A	A	A
rs45341185	7	1216604	Non-Synonymous	MAL7P1_151	1	C/T	C	C	C	C	C	C	C	C	C	C	C	C	C	C	C	C	C	C	C	C	C	C	C	C	C	C	C	C	C	C	C	C	C	C	C	C	C	C	C	C	C	C	C
rs45341196	7	1221810	Non-Synonymous	PF07_0113	0.987179	C/G	C	C	G	G	C	C	C		C	C	C	C	C	C	G	C	C	C	C	C	C	C	C	C	C	C	C	C	C	C	C	G	C	G	C	C	G	C	C	C	C	C	C
rs45341200	7	1222495	Intergenic		0.974359	G/C	G	C	G	G	G	G	G	C	G	G	G	C	G	G		C	G	C	G	C	C	G	G	G	G		G		G	G	G	G	G	G	G	G	G	G	G	G	G	G	G
rs45341205	7	1223496	Synonymous	MAL7P1_152	1	T/C	C	T	T	T	T	T	T	T	T	T	T	T	T	T	C	T	C	T	T	T	T	T	T	T	T	C	T	T	T	T	T	T	T	T	T	T	T	T	T	T	T	T	T
rs45341209	7	1225732	Non-Synonymous	MAL7P1_152	0.974359	A/G	A	A	G	G	G	G	G	A	A	A	A	G	G	G	A	G	G	G	A	G	A	G	A	G	A	A	A	G	G	G	G	G	A	A	A	G	G	G	G	A	A	A	G
rs45341214	7	1227308	Non-Synonymous	PF07_0114	1	G/C	G	G	C	C	G	G	G	G	G	G	G	G	G	G	G	G	G	G	G	G	G	G	G	G	G	G	G	G	G	G	G	G	G	G	G	G	C	G	C	G	G	G	G
rs45341215	7	1227874	Non-Synonymous	PF07_0114	1	A/G	G	A	A	A	A	A	A	A	A	A	A	A	A	A	A	A	A	A	A	A	A	A	A	A	A	A	A	A	A	A	A	A	A	A	A	A	A	A	A	A	A	A	A
rs45341220	7	1229672	Intergenic		0.948718	G/C	G	C	G	G	G	G	G	G	G	G	G	G	G	G	C	G	G	G	G	G	G	G	G	G	G	G	G	G	G	G	G	G	G	G	G	G	G	G	G	G	G	G	G
rs45341229	7	1231140	Intergenic		0.961538	G/T	G	G	T	T	G	G	G	G	G	G	G	G	T	G	G	G	G	G	G	G	T	G	G	G	G	G	G	G	G	G	G		G	G	G		T	G	G	G	G	G	G
rs45341230	7	1232435	Non-Synonymous	PF07_0115	1	G/A	A	G	G	G	G	G	G	G	G	G	G	G	G	G	G	G	G	G	G	G	G	G	G	G	G	G	G	G	G	G	G	G	G	G	G	G	G	G	G	G	G	G	G
rs45342031	7	1233784	Synonymous	PF07_0115	1	T/C	C	T	T	T	T	T	T	C	T	T	T	T	T	T	T	T	T	T	T	T	T	T	T	T	T	T	T	T	T	T	T	T	T	T	T	T	T	T	T	T	T	T	T
rs45342032	7	1234143	Non-Synonymous	PF07_0115	1	G/A	A	G	G	G	G	G	G	G	G	G	G	G	G	G	G	G	G	G	G	G	G	A	A	A	G	G	A	G	G	G	G	G	G	A	G	G	G	G	G	G	G	G	G
rs45342053	7	1247699	Intergenic		0.987179	T/A	T	T	T	T	A	T	T	T	T	T	T	T	T	T		T	T	T	T	T	T	T	T	T	T	T	T	T	T	T	T	T	T	T	T	T	T	T	T	T	T	T	T
rs45342065	7	1251131	Non-Synonymous	PF07_0118	0.935897	T/G	T	T		G	T	T	T	T	T	T	T	T		T	G	T	T	T	T	T	T	T	T	T	T	T	T	T	T	T	T	T	T	T	T	T	T	T	T	T	T	T	T
rs45342066	7	1251684	Non-Synonymous	PF07_0118	0.987179	G/C	G	C	G	G	G	G	G	C	C	G	G	G	G	G		G	C	G	C	G	G	G	G	G	G	G	G	G	C	G	G	G	G	G	G	G	G	G	G	G	G	G	G
rs45342068	7	1252331	Non-Synonymous	PF07_0118	1	T/C	T	C	T	T	T	T	T	T	T	T	T	T	T	T	C	T	T	T	T	T	T	T	T	T	T	T	T	T	T	T	T	T	T	T	T	T	T	T	T	T	T	T	T
rs45342070	7	1254201	Non-Synonymous	PF07_0118	1	C/A	C	C	A	C	C	C	C	C	C	C	C	C	C	C	A	C	C	C	C	C	C	C	C	C	C	C	C	C	C	C	C	C	A	C	A	C	A	A	C	A	A	C	C
rs45342071	7	1257931	Synonymous	PF07_0118	1	G/C	G	G	G	G	G	G	G	G	G	G	G	G	C	G		G	G	G	G	G	C	G	G	G	G	G	G	G	G	G	G	G	G	G	G	G	G	G	G	G	G	G	G
rs45342072	7	1258182	Non-Synonymous	PF07_0118	1	G/A	G	G	G	G	G	A	A	G	G	G	G	G	G	G	G	G	G	G	G	G	G	G	G	G	G	G	G	G	G	G	G	A	G	G	G	G	A	G	G	G	G	G	A
rs45342073	7	1258422	Non-Synonymous	PF07_0118	1	T/C	C	T	T	T	T	T	T	T	T	T	T	T	T	T	T	T	T	T	T	T	T	T	T	T	T	T	T	T	T	T	T	T	T	T	T	T	T	T	T	T	T	T	T
rs45342079	7	1258877	Non-Synonymous	PF07_0118	1	C/T	C	C	C	C	C	T	C	C	C	C	C	C	C	C	T	C	C	C	C	C	C	C	C	C	C	C	C	C	C	C	C	C	C	C	C	C	C	C	C	C	C	C	C
rs45342086	7	1260819	Non-Synonymous	PF07_0118	1	C/T	C	C	T	C	C	C	C	C	C	C	C	C	C	C	T	C	C	C	C	C	C	C	C	C	C	C	C	C	C	C	C	C	T	C	T	T	T	T	C	T	T	C	C
rs45342090	7	1261650	Non-Synonymous	PF07_0118	0.987179	C/A	C	A	C	C	C	C	C	C	C	C	C	C	C	C	A	C	C	C	C	C	C	C	C	C	C	C	C	C	C		C	C	C	C	C	C	C	C	C	C	C	C	C
rs45342091	7	1262284	Synonymous	PF07_0118	0.987179	A/G	A	A	G	G	A	A	A	A	A	A	A	A	A	A		A	A	A	A	A	A	A	A	A	A	A	A	A	A	A	A		G	A	G	A	G	G	G	G	G	A	A
rs45342092	7	1263687	Non-Synonymous	PF07_0118	1	C/T	C	T	C	C	C	C	C	C	C	C	C	C	C	C	C	C	C	C	C	C	C	C	C	C	C	C	C	C	C	C	C	C	C	C	C	C	C	C	C	C	C	C	C
rs45342093	7	1265667	Non-Synonymous	PF07_0118	1	C/T	C	C	C	C	C	C	C	C	C	C	T	T	C	C	C	C	C	C	C	C	T	C	T	C	C	T	T	C	T	C	C	C	C	C	C	C	C	C	C	C	C	T	C
rs45342096	7	1265954	Intergenic		1	A/G	A	A	A	A	A	A	A	A	A	A	A	A	A	A		A	G	A	A	A	A	A	A	A	A	A	A	A	A	A	A	A	A	A	A	A	A	A	A	A	A	A	A
rs45342103	7	1274187	Non-Synonymous	MAL7P1_155	0.974359	T/A	T	T	A	A		A	A		T	T	T	T	T	T		T	T	T	T	T	T	T	T	T	T	T	T	T	T	T	T	A	A	A	A	A	A	A	A	A	A	T	A
rs45342117	7	1282760	Non-Synonymous	MAL7P1_156	1	G/A	A	G	G	G	G	G	G	G	G	G	G	G	G	G	A	G	G	G	G	G	G	G	G	G	G	G	G	G	G	G	G	G	G	G	G	G	G	G	G	G	G	G	G
rs45342119	7	1284511	Intergenic		1	A/G	G	A	A	A	A	A	A	G	A	A	A	G	A	A	G	A	G	A	A	G	G	A	A	G	G	G	A	G	G	G	A	A	A	A	A	A	A	A	A	A	A	A	A
rs45342123	7	1288282	Intronic	MAL7P1_157a	0.987179	A/C		A	C	C	A	A	A	A	A	A	A	A	A	A	A	A	A	A	A	A	A	A	A	A	A	A	A	A	A	A	A	C	A	A	A	A	A		A	A	A	A	C
rs45343148	7	1296262	Non-Synonymous	PF07_0120	0.974359	A/T	A	A	A	A	A	A	A	A	A	A	A	A	A	A	A	A	T	A	A	A	A	A	A	A	A	A	A	A	A	A	A	A	A	A	A	A	A	A	A	A		A	A
rs45343149	7	1296662	Non-Synonymous	PF07_0120	0.948718	C/A	A	C	C	C	C	C	C		C	C	C	C	C	C		C	C	C	C	C	C	C	C	C	C	C	C	C	C	C	C	C	C	C	C	C	C	C	C	C	C	C	C
rs45343166	7	1298456	Non-Synonymous	PF07_0120	1	T/C	C	T	T	T	C	T	C	T	T	T	C	C	T	C	C	C	C	T	C	C	C	T	C	T	C	C	C	C	C	T	C	T	T	T	T	T	T	T	T	T	T	C	T
rs45343195	7	1308628	Non-Synonymous	PF07_0122	1	A/T	A	A	A	A	A	A	A	A	A	A	A	A	A	A	A	A	A	A	A	A	A	A	A	A	A	A	A	A	A	A	A	A	A	A	A	A	A	A	A	A	A	A	A
rs45343196	7	1309353	Non-Synonymous	PF07_0122	1	C/T	C	C	C	C	T	C	C	C	C	C	C	C	C	C	C	C	C	C	C	C	C	C	C	C	C	C	C	C	C	C	C	C	C	C	C	C	C	C	C	C	C	C	C
rs45343199	7	1311050	Non-Synonymous	PF07_0123	1	A/G	A	A	A	A	A	G	A	A	A	A	A	A	A	A	G	A	A	A	A	A	A	A	A	A	A	A	A	A	A	A	A	G	G	A	G	A	G	A	A	G	G	A	A
rs45343201	7	1312674	Synonymous	PF07_0123	0.974359	G/A	G	A	G	G	G	G	A	G	A	A	G	A	G	G	A	A	G	G	G	G	G	G		A	G	G	A	G	G	G	G	G	G	G	G	G	G	G	G	G	G	G	G
rs45343204	7	1314719	Synonymous	MAL7P1_160	0.987179	A/G	A	G	A	A	A	A	G	G	G	G	G	A	G	G	G	G	G	A	G	A	A	A	G	G	G	A	G	A	G	G	G	A	A	A	A	G	A	A	G	A	A	G	A
rs45343209	7	1315979	Synonymous	PF07_0124	1	A/T	T	A	T	T	A	T	T	T	A	A	T	T	A	A	A	T	A	T	T	A	A	A	A	T	A	T	A	A	A	T	T	T	T	T	T	A	T	A	T	T	T	A	T
rs45343213	7	1317768	Non-Synonymous	PF07_0124	0.897436	C/T	T	C	C	C	C	C	C		C		T	C	C	T	C	C	C	C	T	C	C	T		C	C	C	C	T	T	C	C	C	C	C	C	C	C	C		C	C	C	C
rs45343214	7	1317782	Non-Synonymous	PF07_0124	0.987179	T/C	C	T	T	T	T	T	T	T	T	C	C	T	T	C	T	T	T	T	C	T	T	C		T	T	T	T	C	C	T	T	T	T	T	T	T	T	T	T	T	T	T	T
rs45343216	7	1318315	Intergenic		0.987179	A/C	C	C	A	A	A	A	A	A	C	A	C	A	A	A	A	A	A	C		C	A	A	A	C	A	A	A	C	A	C	C	A	A	A	A	A	A	A	A	A	A	C	A
rs45343221	7	1320228	Intergenic		1	T/C	C	T	T	T	T	T	T	T	T	T	T	T	T	T	T	T	T	T	T	T	T	T	C	T	T	T	T	T	T	T	T	T	T	T	T	T	T	T	T	T	T	C	T
rs45343222	7	1320234	Intergenic		1	T/C	C	T	T	T	T	T	T	T	T	T	T	T	T	T	T	T	T	T	T	T	T	T	C	T	T	T	T	T	T	T	T	T	T	T	T	T	T	T	T	T	T	C	T
rs45343223	7	1320270	Intergenic		1	G/A	A	G	G	G	G	G	G	G	G	G	G	G	G	G	G	G	G	G	G	G	G	G	A	G	G	G	G	G	G	G	G	G	G	G	G	G	G	G	G	G	G	A	G
rs45343227	7	1322007	Synonymous	MAL7P1_162	1	A/G	G	A	A	A	G	A	G	A	A	A	A	A	A	A	G	A	A	A	A	A	A	A	G	A	A	G	G	A	A	A	A	A	A	A	A	A	A	A	A	A	A	A	A
rs45343228	7	1323951	Synonymous	MAL7P1_162	1	C/A	A	C	C	C	A	C	C	A	C	A	A	C	C	C	A	C	C	C	C	A	C	A	C	A	A	C	A	C	C	C	A	C	A	C	A	C	C	C	C	C	A	C	C
rs45343230	7	1324373	Non-Synonymous	MAL7P1_162	1	C/A	C	C	C	C	C	C	C	C	C	A	C	C	C	C	C	C	C	C	C	A	C	C	C	C	C	C	C	C	C	C	C	C	C	C	C	C	C	C	C	C	C	C	C
rs45344231	7	1324677	Synonymous	MAL7P1_162	0.974359	A/G	A	A	A	A	A	A	A	A	A	G	G	A	A		A	G	A	G	G	A	G	A	G	G	A	A	A	G	A	G	G		G	A	G	G	G	A	A	G	G	G	A
rs45344232	7	1324749	Synonymous	MAL7P1_162	0.974359	C/T	C	C	T	T	T	C	T	C	C	T	C	C	C	T	T	T	T	C	C	T	T	T	T	T	C	T	T		C	T	T	T	T	T	T		T	C	C	T	T	C	T
rs45344233	7	1326914	Non-Synonymous	MAL7P1_162	1	T/C	T	T	C	C	T	T	T	T	T	T	T	T	T	T	T	T	T	T	T	T	T	T	T	T	T	T	T	T	T	T	T	C	T	C	T	T	T	T	T	T	T	T	C
rs45344234	7	1332951	Synonymous	MAL7P1_162	1	A/G	A	A	A	A	A	A	A	A	A	A	A	A	A	A	G	A	A	A	A	A	A	A	A	A	A	A	A	A	A	A	A	A	A	A	A	A	A	A	A	A	A	A	A
rs45344256	7	1356693	Non-Synonymous	PF07_0126	0.987179	C/G	G	C	C	C	C	C	C	C	C	C	C	C	C	C	C	C	C	C	C	C	C	C	C	C	C	C	C	C	C	C	C	C	C	C	C	C	C	C	C	C	C	C	C
rs45344262	7	1362731	Non-Synonymous	MAL7P1_167	0.974359	G/A	G	G	G	G	G	G	G		G	G	G	G	G	G	A	G	A	G	G	G	G	G	G	G	G	G	G	G	G	G	G	G	G	G	G	G	G	G	G	G	G	G	G
rs45344265	7	1363689	Non-Synonymous	MAL7P1_167	0.910256	T/C	T	T	C	C	C	C	C	C	T	T		T	T	C	C	T	T	T	T	T	T	T	T	T	T	T	T	T	C	C	T	C	T	C	C	T	T	T	T	C	C	T	C
rs45344266	7	1363761	Non-Synonymous	MAL7P1_167	1	C/T	C	C	T	T	C	T	T	T	C	C	C	C	T	T	C	C	C	C	T	C	T	C	C	C	C	C	C	T	T	T	C	T	C	T	T	C	C	C	C	T	T	C	T
rs45344268	7	1364456	Non-Synonymous	MAL7P1_167	1	C/T	C	C	C	C	C	C	C	C	C	C	C	C	C	C	T	C	C	C	C	C	C	C	C	C	C	C	C	C	C	C	C	C	C	C	C	C	C	C	C	C	C	C	C
rs45344269	7	1365265	Synonymous	MAL7P1_167	1	G/A	G	A	G	G	G	G	G	G	A	G	G	G	G	G	G	G	G	G	A	G	G	G	G	G	G	G	G	G	G	A	G	G	G	G	G	G	G	G	G	G	G	G	G
rs45403180	7	1376700	Non-Synonymous	MAL7P1_170	1	A/T	A	T	A	A	A	A	A	A	T	A	A	A	A	A	T	A	A	A	A	A	A	A	A	A	A	A	A	A	A	A	A	A	A	A	A	A	A	A	A	A	A	A	A
rs45403186	7	1382206	Non-Synonymous	MAL7P1_171	0.974359	G/A	G	G	G	G	G	G	G	G	G	A	G	G	G	G	A	G	G	G	G	G	G	G	G	A	G	G	G	A		G	A	G	G	G	G	G	G	G	G	G	G	G	G
rs45403195	7	1409388	Non-Synonymous	MAL7P1_175	0.935897	A/T	A	A	T	A		A	A		A	A	A	A	A			A	A	A	A	A	A	A	A	A	A	A	A	A	A	A	A		T	A	A	T	A	A	A	A	A	A	T
rs45403199	7	1413902	Non-Synonymous	MAL7P1_176	1	A/G	A	G	A	A	G	A	A	A	G	G	A	G	G	A	G	A	G	A	G	A	A	A	A	G	A	A	A	A	A	A	A	A	A	A	A	A	A	A	A	A	A	G	A
rs45403200	7	1414252	Non-Synonymous	MAL7P1_176	0.987179	G/A	G	G	A	G	A	G	G	G	G	G	A	G	G	G	A	G	G	G	G	A	G	G	A	G	A	A	A	A	A	A	A	A	G	G	G		G	A	A	G	G	G	G
rs45403202	7	1414288	Non-Synonymous	MAL7P1_176	0.987179	A/G	A	A	A	G	A	A	A	G	A	A	A	A	A	G	A	A	A	A	A	A	G	A	A	A	A	A	A	G	G	G	A	A	G	G	G		G	A	G	G	G	A	A
rs45403203	7	1414330	Synonymous	MAL7P1_176	1	T/C	T	T	C	T	T	T	T	T	T	T	T	T	T	T	T	T	T	T	T	T	T	T	T	T	T	T	T	T	T	T	T	T	T	T	T	T	T	T	T	T	T	T	T
rs45403204	7	1414438	Non-Synonymous	MAL7P1_176	1	G/T	G	G	T	G	G	G	G	G	G	G	G	G	G	G	G	G	G	G	G	G	G	G	G	G	G	G	T	G	G	G	G	G	G	G	G	G	G	G	G	G	G	G	G
rs45403206	7	1414600	Non-Synonymous	MAL7P1_176	0.987179	T/C	C	T	T	C	T	T	C	C	T	T	T	T	T	C	T	C	T	C	C	C	C	T	C	T	T	C	T	T	T	T	C	C	C	C	C		C	T	T	C	C	T	C
rs45403207	7	1414639	Non-Synonymous	MAL7P1_176	0.974359	G/A	G	G	A	G	G	A	G	G	G	G	A	G	G	G	A	A	G	G	A	G	G	A	A	G	A	G	A	A	A	A	A	A	G	G	G	A	G	A	A	G		G	G
rs45403208	7	1414774	Non-Synonymous	MAL7P1_176	1	A/G	A	A	A	A	A	G	A	A	A	A	A	A	A	A	G	A	A	A	A	A	A	A	A	A	A	A	A	A	A	A	A	A	A	A	A	A	A	A	A	A	A	A	A
rs45403209	7	1414866	Non-Synonymous	MAL7P1_176	0.948718	A/C	A	A	A	A		C	C		A	A	A	A	A	A		A	A	A	A	A	A	A	A	A	A	A	A	A	A	A	A	A	A	A	A	A	A		A	A	A	A	A
rs45403210	7	1414874	Non-Synonymous	MAL7P1_176	0.910256	T/A	A	T	T	A	T	T	T	T	T	A	A	T	T	A		A	T	A	A	A	A	A	A	T		A	A				A		A	A	A	A	A	A	A	A	A	T	A
rs45403211	7	1415163	Non-Synonymous	MAL7P1_176	1	T/A	T	A	T	T	A	T	T	A	A	T	T	A	A	T	A	T	A	T	T	T	T	T	T	A	T	T	T	T	T	T	T	T	T	T	T	T	T	T	T	T	T	A	T
rs45403212	7	1415182	Non-Synonymous	MAL7P1_176	0.987179	C/A	C	A	A	C	A	A	A	A	A	C	C	A	A	C	A	C	A	C	C	C	C	C	C	A	A	C	C	A	A	A	C	A	C	C	C	A	C	A	A	C		A	A
rs45403216	7	1416731	Non-Synonymous	MAL7P1_176	1	A/G	G	A	G	A	A	G	A	A	A	A	A	A	A	A	G	A	G	G	A	A	A	A	G	G	A	A	G	G	A	A	A	G	A	A	A	A	A	A	A	A	A	A	A
rs45404113	8	96631	Intergenic		1	A/C	C	A	A	A	A	A	C	A	C	A	A	A	A	A	A	A	A	A	A	A	A	A	A	A	A	A	A	A	A	A	A	C	A	C	A	A	A	A	C	C	A	A	A
rs45404262	8	126604	Synonymous	MAL8P1_155	1	G/A	A	G	G	G	G	G	G	G	G	G	A	G	G	G	G	G	G	G	G	G	A	G	G	G	G	A	G	A	G	G	G	G	G	G	G	G	G	G	G	G	G	G	G
rs45338836	8	184930	Synonymous	MAL8P1_150	1	T/G	G	T	T	T	T	T	T	T	T	T	T	T	T	T	G	T	T	T	T	T	T	T	T	T	T	T	T	T	T	T	T	T	T	T	T	T	T	T	T	T	T	T	T
rs45338919	8	221308	Synonymous	MAL8P1_144	1	C/T	C	T	C	C	C	C	C	C	T	T	T	C	T	C		T	C	C	C	T	C	T	C	T	T	T	C	C	C	C	T	C	C	C	T	C	C	C	C	C	C	T	C
rs45340094	8	256363	Non-Synonymous	MAL8P1_139	1	T/C	T	C	T	T	T	T	T	T	C	T	T	T	T	T	T	T	T	T	T	T	T	T	T	T	T	T	T	T	T	T	T	T	T	T	T	T	T	T	T	T	T	T	T
rs45341632	8	337679	Synonymous	MAL8P1_135	0.987179	T/C	C	T	T	T	T	T	T	C	T	T	C	C	C			C	T	C	C	C	T	T	C	C	T	T	C	C	C	T	T	T	T	T	T	T	T	T	T	T	T	C	T
rs45341649	8	353599	Non-Synonymous	MAL8P1_132	0.987179	C/A	C	C	A	A	A	A	A	C	C	C	C	C	C	C	C	C	C	A	C	C	A	C	C	C	C	C	C	C	C	A	C	A	C	A	A		C	C	A	C	C	C	A
rs45341689	8	364973	Non-Synonymous	PF08_0113	0.987179	T/G	G	T	T	T	T	T	T	T	T	T	T	T	T	T	G	T	T	T	T	T	T	T	T	T	T	T	T	T	T	T	T	T	T	T	T	T	T	T	T	T	T	T	T
rs45342594	8	397934	Synonymous	MAL8P1_126	0.987179	G/A	A	G	G	G	G	G	G	G	G	G	G	G	G	G	A	G	G	A	G	G	G	G	G	G	G	G	G	G	G	G	G	G	G	G	G	G	G	G	G	G	G	G	G
rs45342622	8	412913	Non-Synonymous	MAL8P1_123	1	A/C	C	A	A	A	A	A	A	A	A	A	A	A	A	A	A	A	A	A	A	A	A	A	A	A	A	A	A	A	A	A	A	A	A	A	A	A	A	A	A	A	A	A	A
rs45404677	8	472334	Synonymous	PF08_0102	0.923077	G/A	A	A	G	A	G	G	A		A	G		A	A	A	A	A	G	G	G	G	G	G	G	A	A	A	G	A	G	A	G	A	G	G	A	A	A		G	A	A	A	A
rs45404937	8	491831	Non-Synonymous	MAL8P1_113	0.974359	G/A	G	G		A	G	A	G	G	G	G	G	G	G	G	G	G	G	G	G	G	G	G	G	G	G	G	G	G	G	G	G	A	G	G	A		G	G	G	A	G	G	A
rs45404977	8	506344	Synonymous	MAL8P1_112	1	G/T	T	G	G	G	G	G	G	T	G	G	G	G	G	G	T	G	G	G	G	T	T	T	G	G	G	G	G	G	G	G	G	G	G	G	G	G	G	G	G	G	G	T	G
rs45404992	8	510873	Non-Synonymous	MAL8P1_111	1	C/A	C	C	C	C	C	C	C	C	A	C	C	C	C	C	C	C	C	C	C	C	C	C	C	C	C	C	C	C	C	C	C	C	C	C	C	C	A	C	C	C	A	C	C
rs45405404	8	586586	Non-Synonymous	PF08_0091	0.974359	G/T	G	G	G	G	T	G	G	T	T	G	T	T	G	G	T		T	G	T	G	G	G	G	G	G	T	G	T	G	T	G	G	G	G	G	G	G	G	G	G	G	G	G
rs45405428	8	598974	Synonymous	MAL8P1_101	0.961538	A/G	G	G	A	A	A	A	A	A	G	G	A	G	G	A	G	A	A	A	A	A	A	A	A	A	G	A	A	G	G	A	G	A	A	A	A		A		A	A	A	G	A
rs45405749	8	613716	Non-Synonymous	PF08_0089	1	C/A	C	C	A	C	A	A	C	A	C	A	A	C	A	C	C	C	C	C	C	A	C	C	A	C	C	C	A	C	C	A	C	C	A	A	A	C	A	C	A	C	C	C	C
rs45406181	8	710514	Intergenic		0.987179	T/C	C	T	T	T	C	T	T	C	T	C	C	C	C	C	C	C	C	C	C	C	C	C	C	C	C	C	C	C	C	C	C	T	T	T	T	T	C	T	T	T	T	C	T
rs45407347	8	880827	Synonymous	PF08_0050	1	G/A	A	G	G	G	G	G	G	G	G	G	G	G	G	G		G	G	G	G	G	G	G	G	G	G	G	G	G	G	G	G	G	G	G	G	G	G	G	G	G	G	G	G
rs45407789	8	960286	Non-Synonymous	PF08_0042	1	A/T	T	T	A	A	A	A	A	T	T	A	A	A	A	A	T	T	T	A	T	A	A	A	T	A	T	A	T	T	A	A	T	A	A	A	A	A	A	A	A	A	A	T	A
rs45407808	8	971976	Non-Synonymous	PF08_0040	1	G/A	A	G	G	G	G	G	G	G	G	G	G	G	G	G	G	G	G	G	G	G	G	G	G	G	G	G	G	G	G	G	G	G	G	G	G	G	G	G	G	G	G	G	G
rs45404749	8	995634	Intergenic		0.897436	T/C	C	C			T	T	C		C	T	T	T	T		C		T	T	C	C	T	T	C	T	T	T	C	T	T	T	C	T	T	C	C	T	T	T	T	T	T	T	C
rs45404758	8	1002511	Non-Synonymous	MAL8P1_45	1	T/C	T	T	C	C	T	C	T	T	T	T	T	T	T	T	C	T	T	T	T	T	T	T	T	T	T	T	T	T	T	T	T	C	C	T	T	C	C	C	C	C	C	T	T
rs45404813	8	1016594	Non-Synonymous	MAL8P1_42	1	C/A	A	C	C	C	C	C	C	C	C	C	C	C	C	C	A	C	C	C	C	C	C	C	C	C	C	C	C	C	C	C	C	C	C	C	C	C	C	C	C	C	C	C	C
rs45405076	8	1057783	Non-Synonymous	MAL8P1_34	0.871795	C/G		C	C	G		C	G		C		C	C	C	C	G	C	C	C	C	C	C	C	C	G	C	C	C	C	C	C	C	G	G	G	G	G	G	C	G	G	G	C	G
rs45405448	8	1101130	Synonymous	PF08_0026	0.974359	A/G	A	G	A	A	A	G	A	G	A	A	G	G	G	A	G		A	G	A	A	A	A	A	A	A	A	A	A	G	G	A	G	A	G	G	G	G	A	A	G	A	A	G
rs45405496	8	1112985	Synonymous	MAL8P1_24	1	T/C	C	T	T	C	C	T	T	T	T	C	T	T	T	T	T	T	T	T	T	T	T	T	T	T	T	C	T	T	C	C	T	T	T	T	T	T	T	T	C	T	C	T	T
rs45405857	8	1129931	Non-Synonymous	MAL8P1_23	0.820513	T/A	A	T	T			T	T	A		A		A	T	A		T		T		A	A	A	A	T	T	A	A	A	T	T	A	T	T	T	T	T	T	T	T	T	T	T	T
rs45405871	8	1135154	Non-Synonymous	MAL8P1_23	1	G/C	G	G	C	G	G	C	C	G	G	G	G	G	G	G	C	G	G	G	G	G	G	G	G	G	G	G	G	G	G	G	G	C	C	C	C	C	C	G	C	C	C	G	C
rs45405875	8	1139893	Synonymous	MAL8P1_23	1	G/A	A	G	G	G	G	G	G	G	G	G	G	G	G	G	G	G	G	G	G	G	G	G	G	G	G	G	G	G	G	G	G	G	G	G	G	G	G	G	G	G	G	G	G
rs45405913	8	1167561	Non-Synonymous	MAL8P1_20	1	G/T	T	G	G	G	G	G	G	G	G	G	G	G	G	G	T	G	G	G	G	G	G	G	G	G	G	G	G	G	G	G	G	G	G	G	G	G	G	G	G	G	G	G	G
rs45406241	8	1175922	Synonymous	PF08_0018	0.987179	G/A	G	G	G	G	G	G	G	G	A	A	A	G	G	A	A	G	G	G	G	G	A	A		G	G	G	A	G	G	A	A	G	G	G	G	G	G	G	G	G	G	A	A
rs45406255	8	1180614	Non-Synonymous	PF08_0017	1	A/G	G	A	A	A	A	A	A	A	A	A	A	A	A	A	G	A	A	A	A	A	A	A	A	A	A	A	A	A	A	A	A	A	A	A	A	A	A	A	A	A	A	A	A
rs45406287	8	1191793	Non-Synonymous	MAL8P1_18	0.987179	A/C	C	C	A	A	A	A	A	A	C	A	A	A	A	A	A	A	A	A	A	A	A	A	A	A	A	A	A	A	C	A	A	A	A	A	A	A	A	A	A	A	A	A	A
rs45406699	8	1239889	Non-Synonymous	PF08_0008	1	C/T	T	C	C	C	C	C	C	C	C	C	C	C	C	C	C	C	C	C	C	C	T	C	C	C	C	C	C	C	C	C	C	C	C	C	C	C	C	C	C	C	C	C	C
rs45404502	9	127686	Non-Synonymous	PFI0140w	0.987179	A/G	G	A	G	A	A	A	A	A	A	G	A	A	G			A	A	A	A	A	G	G	A	G	G	G	A	A	A	A	A	A	G	A	A	A	G	A	A	G	A	G	A
rs45404851	9	156496	Synonymous	PFI0165c	0.948718	A/G	G	A	G	A	G	G	A		A	A	A	A	A	A	A	G	A	A	G	A	A	A	A	A	A	A	A	G	A	A	A	G	G	G	A	A	A	A	A	G	A	G	A
rs45404895	9	170439	Intronic	PFI0175w	1	A/T	A	A	A	T	A	T	A	T	A	A	T	A	A	A	A	T	A	A	T	T	T	A	A	T	A	A	A	T	T	T	A	A	T	T	A	A	T	A	T	A	A	A	A
rs45405215	9	271025	Non-Synonymous	PFI0265c	0.961538	A/T	T	A	A	A		A	A	A	A	A		T	A	A		T	A	A	A	A	A	A	A	A	A	A	A		A	A	A	A	A	A	A	A	A	A	A	A	A	A	A
rs45405225	9	280742	Non-Synonymous	PFI0275w	1	C/G	G	C	C	C	C	C	C	C	C	C	C	C	C	C		C	C	C	C	C	C	C	C	C	C	C	C	C	C	C	C	C	C	C	C	C	C	C	C	C	C	C	C
rs45405583	9	296093	Synonymous	PFI0290c	0.961538	G/A	G	G	A	A		G	A	G	G	G	G	G	G	G	G	G	G	G	G	G	G	G	G	G	G	G	G	G	G	G	G	A	A	G	G	A	A	A	G	G	A	G	A
rs45405614	9	319075	Non-Synonymous	PFI0320w	1	A/T	T	A	A	A	A	A	A	A	A	A	A	A	T	A	A	A	A	A	T	A	T	A	T	A	A	A	T	A	T	A	A	A	A	A	A	A	A	A	A	A	A	A	A
rs45406070	9	361989	Non-Synonymous	PFI0365w	0.974359	A/T	T	T	A	A	A	A	A	A	T	A	A	A	A	A		A	A	A	A	A	A	A	A	A	A	A	A	A	A	A	A	A	A	A	A	A	A	A	A	A	A	A	A
rs45406117	9	396316	Non-Synonymous	PFI0410c	0.987179	T/A	A	T	A	A	T	T	A	A	T	A	T	T	A	A		T	T	A	A	T	A	T	A	A		T	A	A	T	A	A	T	T	T	A	T	T	A	A	T	T	T	A
rs45406519	9	452681	Synonymous	PFI0485c	0.987179	A/G	A	A	G	G	A	G	G	A	A	G	A	A	A	G	A		G	A	G	A	A	G	G	A	A	A	A	A	G	A	A	G	A	G	G	G	A	A	A	G	G	G	A
rs45406890	9	491727	Synonymous	PFI0520w	0.923077	T/A	A	T	A	A	T	T	A	A	T	T	T	T	T	A		A	A	T	T	T	T	T	A	T	T	A	A	T	T	T	T	A	A	A	A		A	A	A	A	A	T	A
rs45406923	9	516969	Non-Synonymous	PFI0550w	1	G/A	G	G	A	A	G	A	A	G	G	G	G	G	G	G		A	G	G	G	G	G	G	G	A	G	A	G	G	G	G	G	A	A	A	A	A	A	G	A	A	A	G	A
rs45407253	9	538816	Non-Synonymous	PFI0580c	0.948718	G/A	G	A	G	A		G	G		A	G	G	G	G	G	G	G	G	G	G	A	G	G	G	G	G	G	G	G	G	G	G	G	G	G	G		G	G	G	G	G	G	G
rs45407307	9	567906	Intronic	PFI0630w	1	A/C	C	A	A	A	A	A	A	A	A	A	A	A	A	A	A	A	A	A	A	A	A	A	A	A	A	A	A	A	A	A	A	A	A	A	A	A	A	A	A	A	A	A	A
rs45407672	9	598005	Synonymous	PFI0685w	0.987179	T/C	T	T	C	C	T		T	T	T	T	T	T	T	T		T	T	T	T	T	T	T	T	T	T	T	T	T	T	T	T	C	T	C	T	C	C	C	C	T	C	T	T
rs45408057	9	625251	Non-Synonymous	PFI0710c	1	T/C	C	T	T	T	T	T	T	T	T	T	T	T	T	T		T	T	T	T	T	T	T	T	T	T	T	T	T	T	T	T	T	T	T	T	T	T	T	T	T	T	T	T
rs45408065	9	634010	Non-Synonymous	PFI0725c	0.961538	T/C	C	T	T	T	C	C	T	C	T	T	T	T	T	C			C	C		C	C	C	C	T	C	T	C	C	C	C	T	C	C	C	C	C	C		T	T	C	C	T
rs45408067	9	638607	Non-Synonymous	PFI0730w	1	G/C	G	C	G	G	G	G	G	G	C	G	G	G	G	G	C	G	G	G	G	G	G	G	G	G	C	G	G	G	G	G	G	G	G	G	G	G	G	G	G	G	G	G	G
rs45408072	9	653225	Synonymous	PFI0755c	1	G/A	A	G	G	G	G	G	G	G	G	G	G	G	G	G	G	G	G	G	G	G	A	G	G	G	G	G	G	G	G	G	A	G	G	G	G	G	G	G	G	G	G	G	G
rs45408106	9	677846	Non-Synonymous	PFI0795w	0.987179	A/G	G	A	A	A	A	A	A	A	A	A	A	A	A	A		A	A	A	A	A	A	A	A	A	A	A	A	A	A	A	A	A	A	A	A	A	A	A	A	A	A	A	A
rs45405296	9	730000	Synonymous	PFI0860c	0.910256	T/A	T	A	A	A	T	T	T	T	A	T	T	T	T	T	T	T	T	T	A	T	T	T	T	T	T	T	T	T	T	T	T		A	T	A	T	A		A	A		T	T
rs45405327	9	756992	Synonymous	PFI0900w	1	C/T	T	C	C	C	C	C	C	C	C	C	C	C	C	C	T	C	C	C	C	C	C	C	C	C	C	C	C	C	C	C	C	C	C	C	C	C	C	C	C	C	C	C	C
rs45405672	9	781942	Non-Synonymous	PFI0930c	1	T/C	T	T	C	T	T	C	C	T	T	T	T	T	T	T	C	T	T	T	T	T	T	T	T	T	T	T	T	T	C	T	T	T	T	T	T	T	T	T	T	T	T	T	T
rs45405695	9	804736	Non-Synonymous	PFI0970c	0.987179	G/A	G	A	G	A	G	G	A	G	A	G	G	G	G	G			G	G	G	G	G	G	G	G	G	G	G	A	G	G	A	G	G	A	A	G	G	A	G	G	G	G	A
rs45405981	9	828971	Synonymous	PFI0990c	1	G/A	A	G	G	G	A	G	G	G	G	G	G	G	G	G	G	G	G	G	G	A	G	G	G	G	G	G	G	G	G	G	G	G	G	G	G	G	G	G	G	G	G	G	G
rs45405994	9	837869	Non-Synonymous	PFI1000w	1	G/A	A	G	A	A	G	G	A	G	G	A	A	A	G	G		G	G	G	G	G	A	G	G	A	G	G	G	G	G	G	G	G	G	G	G	G	G	G	G	G	G	G	G
rs45406005	9	850285	Non-Synonymous	PFI1015w	0.858974	A/T		A	A	A	A	A	T		A	A	T		A	T	A		T	T	T	T	A	T	A		T	T	A	T	T	T	T	A	A	A	A	A	A	A		A	A	A	A
rs45406350	9	900267	Synonymous	PFI1085w	1	A/G	A	A	G	A	A	G	A	A	A	A	A	G	A	A		A	A	A	G	A	A	G	G	A	A	A	A	A	A	A	G	A	G	A	G	A	G	G	G	G	G	A	G
rs45406381	9	926686	Synonymous	PFI1120c	1	G/T	T	G	G	T	G	G	T	G	G	G	G	G	T	G	G	G	G	G	T	T	T	G	T	G	T	T	T	G	T	G	G	T	T	G	G	T	G	G	G	T	G	G	G
rs45406417	9	949161	Synonymous	PFI1145w	1	G/A	A	G	G	G	G	G	G	G	G	G	G	G	G	G	A	G	G	G	G	G	G	G	G	G	G	G	G	G	G	G	G	G	G	G	G	G	G	G	G	G	G	G	G
rs45406757	9	959859	Synonymous	PFI1160w	1	A/G	G	A	A	A	A	A	A	A	A	A	A	A	A	A	A	A	A	A	A	A	A	A	A	A	A	A	A	A	A	A	A	A	A	A	A	A	A	A	A	A	A	A	A
rs45407165	9	1010813	Non-Synonymous	PFI1220w	0.923077	G/C	G	C		G	C	G	C	C	C	G	C	G	G	C		G	G	G		G	G	C		G	G	C	G	G	C	G		G	G	C	C	G	G	C	G	G	C	G	G
rs45407182	9	1019822	Non-Synonymous	PFI1240c	1	C/G	G	C	C	C	C	C	C	C	C	C	C	C	C	C	C	C	C	C	C	C	C	C	C	C	C	C	C	C	C	C	C	C	C	C	C	C	C	C	C	C	C	C	C
rs45407223	9	1049929	Synonymous	PFI1280c	1	C/T	C	C	T	C	C	T	C	C	C	C	C	C	C	C	T	C	C	C	C	C	C	C	C	C	C	C	C	C	C	C	C	T	T	T	T	T	T	T	T	T	T	C	T
rs45407580	9	1076805	Synonymous	PFI1300c	0.987179	T/C	T	T	C	T	T	C	T	T	T	T	T	T	T	T		T	T	T	T	T	T	T	T	T	T	T	T	T	T	T	T	C	T	C	C		C	C	T	T	C	T	C
rs45407949	9	1111446	Synonymous	PFI1335w	0.961538	T/A	A	T	T	T	T	A	A	A	T	A	A	A	A	A		T	A	A		A	T	T	A	T	A	A	A	A	A	A	A	T	A	A	T	A	T	A	A	T	T	A	T
rs45407956	9	1117878	Non-Synonymous	PFI1345c	1	G/C	C	G	G	G	G	G	G	G	G	G	G	G	G	C		C	G	G	G	G	G	G	G	G	G	G	G	G	G	G	G	G	G	G	G	G	G	G	G	G	G	G	G
rs45408241	9	1152854	Non-Synonymous	PFI1410c	1	G/T	T	G	G	G	G	G	G	G	G	G	G	G	G	G	G	G	G	G	G	G	G	G	G	G	G	G	G	G	G	G	G	G	G	G	G	G	G	G	G	G	G	G	G
rs45408329	9	1199934	Intergenic		1	A/C	C	A	A	A	A	A	A	C	C	A	C	A	A	C	C	C	A	A	A	C	C	C	A	A	C	A	A	A	C	C	C	C	A	C	A	C	C	C	A	C	A	C	C
rs45408749	9	1315432	Synonymous	PFI1605w	1	T/C	C	C	T	T	T	T	C	C	C	C	T	C	T	C		T	C	T	C	C	C	C	C	C	C	T	C	T	C	C	C	C	C	C	C	C	C	C	C	C	C	T	C
rs45408783	9	1336870	Non-Synonymous	PFI1635w	0.923077	C/G	G	C				C	C			C	C	C	C	C	G	C	C	C	C	C	C	C	C	C	C	C	C	C	C	C	C	C	C	C	C	C	C	C	C	C	C	C	C
rs45408821	9	1357851	Non-Synonymous	PFI1680w	0.858974	G/A	A	A				G	A	A	A	A	A	A	A	A	A	A	A	A	A	A	A	A	A	A	A	A	A	A	A	A	A	G	G		G	G		G		G	G	A	G
rs45408953	9	1379134	Non-Synonymous	PFI1710w	1	G/A	G	A	A	A	G	G	A	G	G	G	G	G	G	A	A	G	A	A	G	G	G	A	A	G	A	G	A	G	A	G	G	A	A	A	A	G	G	A	A	G	G	A	A
rs45409028	9	1406509	Non-Synonymous	PFI1720w	1	T/A	A	T	T	A	T	A	A	T	T	T	T	A	T	T	A	T	T	T	T	T	T	A	T	A	T	T	T	T	T	T	T	T	T	T	T	T	T	T	T	T	T	T	T
rs45409143	9	1418165	Non-Synonymous	PFI1730w	0.974359	G/A	A	G	G		G	A	A	A	G	G	G	G	G		G	G	A	G	A	G	G	A	A	A	G	G	G	G	G	G	G	G	G	G	G	G	G	G	G	G	G	G	G
rs45409686	10	74682	Non-Synonymous	PF10_0018	0.961538	A/T	T	A	A	A	T	A	A	A	A	A	T	A	A	A	T	A	A	A	A	A	A	A	A	A	A	A	A	A	A	A	A	A	A	A	A	A	A	A	A	A	A	A	A
rs45409692	10	82376	Intergenic		0.974359	T/A	A	A	A	A	A	T	T	A	A	T	A	T	T	T	T		A	A	T	A	T	T	T	T	A	T	T	A	A	A	A	T	A	A	T	A	A	A	T		T	T	A
rs45410500	10	150024	Synonymous	PF10_0035	0.987179	C/T	T	C	T	C	C	C	T		C	C	T	C	T	T	T	C	T	T	T	C	T	C	C	C	T	T	C	C	T	C	C	C	T	C	T	C	C	C	T	C	T	C	C
rs45411350	10	188681	Non-Synonymous	PF10_0045	1	G/C	G	C	G	G	C	G	G	G	C	C	G	C	C	G	G	C	C	G	G	G	G	C	C	C	G	G	C	G	C	G	C	G	G	G	G	G	G	G	G	G	G	G	G
rs45411420	10	222174	Intronic	PF10_0051	0.987179	T/C	C	C	C	T	T	T	T	C	C	T	C	C	C	C	C	T	T	C	C	C	C	C	C	T	C	T	C	C	T	T	T	T	C	T	T	T	T	C	T	T	T	C	T
rs45412461	10	244210	Synonymous	PF10_0058	1	C/G	C	C	G	C	C	C	C	C	C	C	C	C	C	C	C	C	C	C	C	C	C	C	C	C	C	C	C	C	C	C	C	C	C	C	C	C	C	C	C	C	C	C	C
rs45408846	10	302374	Non-Synonymous	PF10_0075	0.987179	G/C	C	C	G	G	C	G	G	C	C	C	C	C	C	C	G	C	C	C	C	C	C	C	C	C	C	C	C	C	C	C	C	G	G	G	G	G	G	G	G	G	G	C	G
rs45408888	10	320663	Intergenic		0.987179	C/G	G	C	C	C	C	C	C	C	C	C	C	C	C	C		C	C	C	C	C	C	C	C	G	C	C	C	C	C	C	G	C	C	C	C	C	C	C	C	C	C	C	C
rs45408922	10	341105	Synonymous	PF10_0079	0.987179	G/A	A	G	G	G	G	G	G	A	G	A	G	A	G	G	G	G	A	A	G	G	G	A		A	A	A	A	G	G	A	G	G	G	G	G	G	G	G	G	G	G	G	G
rs45409072	10	372548	Non-Synonymous	PF10_0088	0.987179	G/C	G	G	G	G	G	G	C	G	G	G	G	G	G	G		G	C	G	G	G	G	G	G	G	G	G	G	G	G	G	G	C	G	G	G	G	G	G	G	C		G	C
rs45409266	10	425293	Synonymous	PF10_0105	1	A/C	C	A	A	A	A	A	A	A	A	A	A	A	A	A	A	C	C	A	A	A	A	A	A	A	A	C	A	A	A	A	A	A	A	A	A	A	A	A	A	A	A	A	A
rs45409741	10	487744	Non-Synonymous	PF10_0124	0.897436	G/A	A	G		G		G	G	G	G	G	G	G	G	G		G	G	G	G	G	A	G	G	A	G		G		G	G	G	G	G	G	A	G	G	G	G	G	G	G	G
rs45409763	10	501422	Synonymous	PF10_0127	1	A/T	T	A	A	A	A	A	A	A	A	A	A	A	A	A	A	A	A	A	A	A	A	A	A	A	A	A	A	A	A	A	A	A	A	A	A	A	A	A	A	A	A	A	A
rs45409825	10	557656	Non-Synonymous	PF10_0138	0.948718	A/T	T	A	A	A	A	A	A	T	T	T	T	T	T	T		A	T	T	T	T	T	T	T	T	T	T	T	T	T	T	T	A	A	A	A	A	A	A	A	A	A	T	A
rs45410143	10	580049	Non-Synonymous	PF10_0142	1	C/A	A	C	C	C	C	C	C	C	C	C	C	C	C	C	C	C	C	C	C	C	C	C	C	C	C	C	C	C	C	C	C	C	C	C	C	C	C	C	C	C	C	C	C
rs45410152	10	595509	Synonymous	PF10_0144	1	G/A	G	G	G	A	G	G	A	G	G	G	G	A	G	G	G	A	G	G	A	G	A	A	G	G	G	G	G	A	G	G	A	G	A	G	G	G	G	G	G	G	G	G	G
rs45410182	10	619535	Non-Synonymous	PF10_0150	1	T/C	T	C	T	T	C	T	T	T	T	T	T	T	T	T	C	T	T	T	C	T	C	T	T	T	T	T	T	T	T	T	T	T	T	T	T	T	T	T	T	T	T	T	T
rs45410207	10	639321	Intergenic		1	G/A	A	G	G	G	G	G	G	G	G	G	G	G	A	G	A	G	G	G	G	G	A	G	G	G	G	G	G	G	G	A	G	G	G	G	G	G	G	G	G	G	G	G	G
rs45410217	10	647493	Non-Synonymous	PF10_0158	1	C/A	A	C	C	C	C	C	C	C	C	C	C	C	C	C	A	C	C	C	C	C	C	C	C	C	C	C	C	C	C	C	C	C	C	C	C	C	C	C	C	C	C	C	C
rs45410882	10	658467	Non-Synonymous	PF10_0160	0.987179	T/C	C	T	C	T	T	T	T	C	T	T	T	T	T	T	T	T	T	T	T	T	T	T	T	T	T	T	T	C	T	T	T	T	T	C	C	T	T	T	T	C	T	T	T
rs45410903	10	669305	Non-Synonymous	PF10_0162	0.987179	T/C	C	T	T	T	T	T	T	T	T	C	T	C	C	C	C	C	C	C	T	T	T	C	C	C	C	C	C	T	C	C	T	T	T	T	T	T	T	T	T	T	T	C	T
rs45410930	10	688956	Intergenic		0.923077	T/A	T	T	T	T	T	A	T	T	T	T	T	T	T	T	T	T	T	T	T	T	T	T	T	T	T	T	T	T	T	T	T	A	T	A	T	T	T	A	T	T		T	A
rs45412213	10	730003	Synonymous	PF10_0177	1	G/A	G	A	A	G	G	G	G	G	G	G	G	A	A	G	G	G	G	G	G	G	G	G	G	A	A	G	G	A	G	G	A	G	G	G	G	G	G	G	G	G	G	G	A
rs45413140	10	750971	Non-Synonymous	PF10_0181	1	G/A	A	G	G	G	G	G	G	G	G	G	G	G	G	G	A	G	G	G	G	G	G	G	G	G	G	G	G	G	G	G	G	G	G	G	G	G	G	G	G	G	G	G	G
rs45413172	10	764090	Non-Synonymous	PF10_0183	0.987179	T/G	G	T	T	G	G	T	T	G	G	T	G	T	G	G	G		G	T	G	G	G	T	T	G	G	G	T	G	T	G	G	T	T	T	G	G	T	G	T	T	G	G	G
rs45413199	10	777891	Non-Synonymous	PF10_0186	1	A/C	A	C	C	A	A	A	A	A	A	A	A	A	A	A	C	A	A	A	A	A	A	A	A	A	C	A	A	A	A	A	A	A	A	A	A	A	A	A	A	A	A	A	A
rs45414851	10	835536	Synonymous	PF10_0200	1	C/T	T	C	C	C	C	C	C	C	C	C	C	C	C	C	T	C	C	C	C	C	C	C	C	C	C	C	C	C	C	C	C	C	C	C	C	C	C	C	C	C	C	C	C
rs45414869	10	851583	Synonymous	PF10_0205	1	A/T	T	A	A	A	A	A	A	A	A	A	A	A	A	A	T	A	A	A	A	A	A	A	A	A	A	A	A	A	A	A	A	A	A	A	A	A	A	A	A	A	A	A	A
rs45414901	10	862075	Non-Synonymous	PF10_0207	0.948718	C/G	G	G	C	C	C	C	C	G	C	C	C	G	C			C	C	C	G	C	G	G		C	C	C	G	G	C	C	G	C	C	C	C	C	C	C	C	C	C	G	C
rs45409434	10	885312	Non-Synonymous	PF10_0211	0.961538	T/C	T	T	C	C	T	C	T	T	T	T	T	T	T	T		T	T	T	T	T	T	T	T	T	T	T	T	T	T	C	T	C	T	C	T	C	C	C	C	C	C	T	C
rs45409493	10	919999	Non-Synonymous	PF10_0214	1	A/G	G	A	A	A	G	A	A	G	A	G	G	G	G	G		G	G	G	G	A	G	G	G	G	G	G	G	G	G	A	G	A	A	A	A	A	A	A	A	A	A	G	A
rs45410002	10	1025792	Non-Synonymous	PF10_0237	1	C/G	G	C	C	C	C	C	C	C	C	C	C	C	C	C	G	C	C	C	C	C	C	C	C	C	C	C	C	C	C	C	C	C	C	C	C	C	C	C	C	C	C	C	C
rs45410704	10	1055256	Non-Synonymous	PF10_0245	1	G/A	A	A	G	G	A	G	G	A	A	A	A	A	A	A	G	A	A	A	A	A	A	A	A	A	A	A	A	A	A	A	A	G	G	G	G	G	G	G	G	G	G	A	G
rs45411436	10	1071733	Non-Synonymous	PF10_0250	1	A/C	C	A	A	A	A	A	A	A	A	A	A	A	A	A	C	A	A	A	A	A	A	A	A	A	A	A	A	A	A	A	A	A	A	A	A	A	A	A	A	A	A	A	A
rs45414189	10	1259262	Non-Synonymous	PF10_0306	1	A/G	G	A	A	A	A	A	A	A	A	A	G	A	G	G	G	G	A	A	A	G	A	A	A	G	A	A	A	A	A	A	G	A	A	A	A	A	A	A	A	A	A	A	A
rs45414749	10	1286630	Non-Synonymous	PF10_0313	0.987179	A/G	A	A	A	A	A	A	A	A	A	G	G	G	A		G	A	G	G	G	A	G	G	G	G	G	G	G	A	G	A	G	A	A	A	A	A	A	A	A	A	A	G	A
rs45414817	10	1323264	Non-Synonymous	PF10_0321	1	G/A	G	G	A	G	G	A	G	G	A	G	G	G	G	G	G	G	G	G	G	G	G	G	G	G	G	G	G	G	G	G	G	G	G	G	G	G	G	G	G	G	G	G	G
rs45415536	10	1328296	Non-Synonymous	PF10_0322	0.987179	C/A	C	C	C	A	C	A	A	C	C	C	C	C	C	C	C	C	C	C	C	C	C	C	C	C	C	C	C	C	C	C	C	C	A	C	C	C	A	C	A	C	A	C	A
rs45415548	10	1337458	Non-Synonymous	PF10_0323	1	C/G	C	G	C	C	G	C	G	C	C	C	C	C	C	C		C	C	G	C	C	C	G	C	C	G	C	C	C	C	C	C	C	C	C	C	C	C	C	G	C	C	C	C
rs45415616	10	1383146	Synonymous	PF10_0339	0.961538	C/T	T	C	C	C	C	T	T	T	C	T	T	T	C			T	C	T	T	T	C	T	C	T	T	C	C	C	T	T	T	C	C	C	C	C	C	C	C	C	C	T	C
rs45410415	10	1403751	Non-Synonymous	PF10_0344	0.961538	A/C	A	A	C	C	A	C	C	A	A	A	A	A	A			C	A	A	C	A	A	C	C	A	A	A	C	A	C	A	C		C	A	A	A	C	A	A		C	A	C
rs45414315	10	1458426	Non-Synonymous	PF10_0361	1	T/C	T	C	T	T	C	C	T	T	T	T	T	T	T	T		T	T	T	T	T	T	T	T	T	T	T	T	T	T	T	T	T	T	T	T	T	C	C	T	T	T	T	T
rs45415459	10	1498303	Intergenic		1	T/G	G	T	T	T	T	T	T	T	T	T	T	T	T	T	T	T	T	T	T	T	T	T	T	T	T	T	T	T	T	T	T	T	T	T	T	T	T	T	T	T	T	T	T
rs45415497	11	117114	Non-Synonymous	PF11_0037	0.987179	G/A	G	G	A	G	G	A	G	G	G	A	G	G	G	G	G	G	A	G	G	G	A	G		G	G	G	A	A	G	G	G	G	A	G	A	A	G	G	A	A	A	G	A
rs45415525	11	136308	Non-Synonymous	PF11_0042	1	C/G	G	C	C	G	C	C	G	C	C	G	C	C	C	C	C	G	C	C	C	C	C	C	G	C	C	G	G	C	C	G	C	G	C	G	G	C	G	G	G	C	C	C	G
rs45416253	11	150140	Intergenic		1	T/A	A	T	T	T	T	T	T	A	T	T	A	T	T	T	T	T	A	T	T	A	T	A	T	T	T	T	A	T	T	A	A	T	T	T	T	T	T	T	T	T	T	T	T
rs45416281	11	169317	Synonymous	PF11_0049	0.987179	C/T	T	C	C	C	C	C	C	C	C	C	C	C	C	C		C	C	C	C	C	C	C	C	C	C	C	C	C	C	C	C	C	C	C	C	C	C	C	C	C	C	C	C
rs45416285	11	177738	Synonymous	PF11_0052	1	C/T	T	C	C	C	C	C	C	C	C	C	C	C	C	C	T	C	C	C	C	C	C	C	C	C	C	C	C	C	C	C	C	C	C	C	C	C	C	C	C	C	C	C	C
rs45417250	11	217637	Intergenic		0.987179	C/G	G	C	C	C	C	C	C	C	C	C	C	C	C	C		C	C	C	C	C	C	C	C	C	C	C	C	C	C	C	C	C	C	C	C	C	C	C	C	C	C	C	C
rs45417308	11	253446	Synonymous	PF11_0071	0.987179	A/G	A	G	A	A	G	A	A	G	G	G	A	A	G	G	G	G	G	G	G	G	G	G	G	G	G	G	G	A	G	G	G		G	G	G	A	A	G	G	A	G	G	A
rs45409381	11	351754	Non-Synonymous	PF11_0093	1	C/T	T	C	C	C	C	C	C	C	C	C	C	C	C	C	C	C	C	C	C	C	C	C	C	C	C	T	C	T	C	C	C	C	C	C	C	C	C	C	C	C	C	C	C
rs45409868	11	408225	Synonymous	PF11_0109	1	T/G	G	G	T	T	T	T	T	T	G	G	G	T	G	T	T	G	G	T	G	T	T	T	T	G	G	T	T	G	T	G	G	T	T	T	T	T	T	T	T	T	T	G	T
rs45409904	11	432826	Non-Synonymous	PF11_0116	1	A/C	A	A	A	A	A	A	C	A	A	A	A	A	A	A	A	A	A	A	A	A	A	A	A	A	A	A	A	A	A	C	A	A	A	C	A	A	A	A	A	A	A	A	A
rs45409919	11	446708	Non-Synonymous	PF11_0122	0.987179	A/T	A	T	A	A	T	A	A	A	T	T	T	T	A	T	A	A	A	T		T	T	A	T	T	A	T	T	T	T	A	A	A	A	A	A	A	A	A	A	A	A	A	A
rs45410557	11	472002	Synonymous	PF11_0129	0.974359	G/A	A	G	G	G	G	G	G	G	G	G	G	G	G		G		G	G	G	G	A	G	A	G	G	G	A	G	G	G	G	G	G	G	G	G	G	G	G	G	G	G	G
rs45411809	11	625439	Synonymous	PF11_0173	0.948718	T/G	G	T	T	T	T	T	T	T	G	T	T	T	T	T	G	T	T	T	T	T	T	T	T	T	G	T	T	T	T	T	T	T	T	T	T	T	T	T	T	T	T	T	T
rs45412554	11	651742	Intergenic		0.935897	A/G	A	A		G		G	A	A	A	A	A	A	A	A	G	A	A	A	A	A	A	A	A	A	A	A	A	A	A	G	A	G	G	A	G	G	A	A	A	G		A	G
rs45412615	11	681579	Synonymous	PF11_0186	0.948718	C/T	T	C	T	C	T	T	T	T	C	T	C	C	C		T	T	C	T	C	T	T	T	T	C	T	T	T	T	C	T	C	T	T	T	T	T	T	C	T		C	T	T
rs45413487	11	720894	Non-Synonymous	PF11_0199	1	C/T	T	T	C	C	T	C	C	C	T	T	T	C	C	T	C	T	T	T	C	T	T	T	C	T	T	T	C	C	C	T	C	C	C	C	C	C	C	C	C	C	C	C	C
rs45415207	11	795351	Synonymous	PF11_0218	1	T/C	C	T	T	T	T	T	T	T	T	T	T	T	T	T	T	T	T	T	T	T	T	T	T	T	T	T	T	T	T	T	T	T	T	T	T	T	T	T	T	T	T	T	T
rs45415975	11	868430	Intergenic		1	T/C	C	T	T	T	T	T	T	T	T	T	T	T	T	T	C	T	T	T	T	T	T	T	T	T	T	T	T	T	T	T	T	T	T	T	T	T	T	T	T	T	T	T	T
rs45416021	11	913910	Intergenic		1	T/C	C	T	T	T	T	T	T	T	T	C	T	T	T	T	C	T	T	T	T	T	T	C	T	T	T	T	T	T	T	T	T	T	T	T	T	T	T	T	T	T	T	T	T
rs45410243	11	928442	Non-Synonymous	PF11_0246	0.897436	A/G	G	G				A	G		A	A	A	A	A				A	A	A	A	A	A	A	A	A	A	A	A	A	A	A	A	A	A	A	A	A	A	A	A	A	A	A
rs45411184	11	1006950	Non-Synonymous	PF11_0268	1	T/C	T	T	C	C	T	C	T	T	T	T	T	T	T	T	T	T	T	T	T	T	C	T	T	T	T	T	T	T	T	T	C	C	C	C	C	T	C	C	C	C	T	T	C
rs45411228	11	1030009	Non-Synonymous	PF11_0275	1	T/G	G	T	T	T	T	T	T	G	T	G	T	G	G	T	G	G	G	G	T	T	T	G	G	G	G	T	G	T	G	T	G	T	T	T	T	T	T	T	T	T	T	T	T
rs45411952	11	1034988	Synonymous	PF11_0276	1	C/T	C	T	T	T	C	T	C	T	T	C	T	T	T	C	C	C	T	T	C	C	C	T	C	T	T	T	C	T	T	T	T	T	T	T	T	C	T	T	T	T	T	C	T
rs45413607	11	1219244	Synonymous	PF11_0326	1	T/C	C	T	T	T	T	T	T	T	T	T	T	T	T	T	T	T	T	T	T	T	T	T	T	T	T	T	T	T	T	T	T	T	T	T	T	T	T	T	T	T	T	T	T
rs45414437	11	1228143	Non-Synonymous	PF11_0327	0.987179	C/T	T	C	C	C	C	C	C		C	C	C	C	C	C	T	C	C	C	C	C	C	C	C	C	C	C	C	C	C	C	C	C	C	C	C	C	C	C	C	C	C	C	C
rs45414458	11	1240202	Non-Synonymous	PF11_0330	0.987179	G/T	T	G	G	G	G	G	G	G	G	G	G	G	G	G	T	G	G	G	G	G	G	G	G	G	G	G	G	G	G	G	G	G	G	G	G	G	G	G	G	G	G	G	G
rs45415259	11	1291252	Non-Synonymous	PF11_0344	0.987179	T/A	T	A	T	T	T	T	T	T	T	T	A	T	T	T		T	T	T	T	A	A	A	T	T	T	T	T	T	T	T	T	A	A	T	T		T	T	T	A	T	T	T
rs45415315	11	1302545	Non-Synonymous	PF11_0347	0.974359	A/G	G	G	A	A	G	G	A	A	G	G	A	A	G			G	G	G	G	G	G	G	G	G	G	A	G	G	A	G	G	A	A	A	A	A	G	A	G	G	A	A	G
rs45416059	11	1328671	Non-Synonymous	PF11_0353	0.987179	A/G	A	A	G	A	A	A	G	A	A	A	A	A	A	A	G	A	A	A	A	A	A	A	A	A	A	A	A	A	A	A	A	G	A	A	A	A	G	G	A	A	G	A	G
rs45416121	11	1373138	Non-Synonymous	PF11_0362	1	G/T	T	G	G	G	G	G	G	G	T	G	T	T	T	G	T	T	T	T	T	T	T	T	T	G	G	T	T	G	T	T	T	G	G	G	G	G	G	G	G	G	G	G	G
rs45416703	11	1416778	Non-Synonymous	PF11_0373	0.987179	C/G	G	G	C	C	G	C	C	G	C	G	C	G	C	C	C	C	G	G	G	G	G	C	G	C	C	C	C	C	G	G	G	G	C	C	C	C	G	C	C	C	C	C	C
rs45417442	11	1443999	Intronic	PF11_0379	0.987179	C/T	T	T	C	C	C	C	T	C	T	T	C	C	C	C	C	C	C	T	C	C	C	C	C	C		C	T	C	C	C	C	C	C	C	C	C	C	C	C	C	C	C	C
rs45417513	11	1481545	Non-Synonymous	PF11_0390	1	A/T	T	A	A	A	A	A	A	A	A	A	A	A	A	A	A	A	A	A	A	A	A	A	A	A	A	A	A	A	A	A	A	A	A	A	A	A	A	A	A	A	A	A	A
rs45410735	11	1549225	Non-Synonymous	PF11_0402	0.961538	G/A	A	A			A	G	G	A	G	G	A	A	G	A	A	A	A	A	A	A	A	A	A	G	A	A	A	A	A	A	A	G	G	G	G	G	G	G	G	G	G	A	G
rs45410745	11	1554783	Non-Synonymous	PF11_0404	1	G/A	A	G	G	G	G	G	G	G	G	G	G	G	G	G	G	G	G	G	G	G	G	G	G	G	G	A	G	G	G	G	G	G	G	G	G	G	G	G	G	G	G	G	G
rs45411869	11	1628893	Intergenic		1	A/G	G	A	A	A	A	A	A	G	G	G	A	A	A	G	G	A	G	A	A	A	A	A	G	A	A	A	G	A	G	A	A	A	A	A	A	A	A	A	A	A	A	G	A
rs45411878	11	1637066	Synonymous	PF11_0420	0.910256	T/A	T	A			T	T	A		A	A	T	T	T			A	A	T	T	T	T	T	A	T	A	T	A	T	T	T	T	A	A	T	A	A	T	T	A	A	A	A	A
rs45411892	11	1644005	Non-Synonymous	PF11_0421	1	C/T	T	C	C	C	C	C	C	C	C	C	C	C	C	C		C	C	C	C	C	C	C	C	C	C	C	C	C	T	C	C	C	C	C	C	C	C	C	C	C	C	C	C
rs45413952	11	1745524	Non-Synonymous	PF11_0452	0.974359	T/G	G	T	T	T	G	T	T	G	G		T	G	T	T		T	T	T	G	T	T	G	G	T	T	T	G	G	T	T	T	T	T		T	T	T	T	T	T	T	T	T
rs45415052	11	1808744	Intronic	PF11_0467	1	A/C	C	A	A	A	A	A	A	A	A	A	A	A	A	A	C	A	C	A	A	A	A	A	C	A	C	A	C	A	A	A	A	A	A	A	A	A	A	A	A	A	A	A	A
rs45412813	12	107560	Synonymous	PFL0095c	0.923077	G/C		C	G	G		G	G	G	G	G	G	G	G	G		G	G	G	G	C	G	G	C	C	G	G	C	G	G	G	C	G	G	G	G	G	G	G	G	G	G	C	G
rs45413637	12	127973	Non-Synonymous	PFL0115w	1	G/A	A	G	G	G	G	G	G	G	G	G	G	G	G	G	G	G	G	G	G	G	G	G	G	G	G	G	G	G	G	G	G	G	G	G	G	G	G	G	G	G	G	G	G
rs45413671	12	154845	Non-Synonymous	PFL0130c	1	G/A	G	A	G	G	G	G	G	G	A	G	G	G	G	G	A	G	G	G	G	G	G	G	G	G	G	G	G	G	G	G	G	G	G	G	G	G	G	G	G	G	G	G	G
rs45414592	12	234166	Non-Synonymous	PFL0270c	1	T/G	T	G	T	T	G	T	T	T	G	T	T	T	T	T		T	T	T	T	T	T	T	T	T	T	T	T	T	T	T	T	T	T	T	T	T	T	T	T	T	T	T	T
rs45415332	12	262199	Synonymous	PFL0290w	0.987179	G/A	G	G	G	G	G	A	G	A	G	G	A	G	G	G	G	A	G	G	G	G	G	G	G	G	G	A	G	G	G	G	G	G	G	G	A	G	A	G	G	G	G	G	G
rs45415343	12	266807	Non-Synonymous	PFL0295c	1	C/T	T	C	C	C	C	C	C	T	C	C	C	C	C	C	T	C	C	C	C	C	C	C	C	C	C	C	C	C	C	C	C	C	C	C	C	C	C	C	C	C	C	C	C
rs45415423	12	311703	Synonymous	PFL0345w	1	A/T	T	A	A	A	A	A	A	A	A	A	A	A	A	A	T	A	A	A	A	A	A	A	A	A	A	A	A	A	A	A	A	A	A	A	A	A	A	A	A	A	A	A	A
rs45416165	12	344767	Intergenic		0.987179	G/A	G	A	G	G	A	G	G	G	A	G	G	G	G	G	G	G	G	G	G	G	G	A	G	G	A	G	G	G	G	G	G	G	G	G	G	G	G	A	G	G	G		G
rs45416753	12	417068	Synonymous	PFL0445w	1	T/C	C	T	T	T	T	T	T	T	T	T	T	T	T	T	C	T	T	T	T	T	T	T	T	T	T	T	T	T	T	T	T	T	T	T	T	T	T	T	T	T	T	T	T
rs45417333	12	451621	Intergenic		1	T/G	G	T	T	T	T	T	T	T	T	T	T	T	T	T	G	T	T	T	T	T	T	T	T	T	T	T	T	T	T	T	T	T	T	T	T	T	T	T	T	T	T	T	T
rs45417375	12	485949	Non-Synonymous	PFL0545w	0.974359	G/A	G	A	G	G	G	G	G		A	G	G	G	G	G	A	G	G	G	G	G	G	G	G	G	G	G	G	G	G	G	G	G	G	G	G	G	G	G	G	G	G	G	G
rs45417388	12	491311	Synonymous	PFL0550w	1	T/C	T	T	C	T	T	T	T	T	T	T	T	T	T	T	T	T	T	T	T	T	T	T	T	T	T	T	T	T	T	T	T	C	T	C	T	C	C	T	C	C	C	T	T
rs45417655	12	529412	Non-Synonymous	PFL0590c	1	T/C	C	C	T	T	T	T	C	T	C	T	C	C	T	T	C	T	T	C	T	C	T	T	C	C	C	T	C	T	C	C	T	C	T	T	C	T	T	C	C	C	T	C	T
rs45417684	12	553535	Non-Synonymous	PFL0620c	1	C/T	C	C	T	T	C	C	C	C	C	C	C	C	C	C	C	C	C	C	C	T	T	C	C	C	T	C	C	C	C	C	C	C	C	C	T	C	T	T	C	C	C	C	T
rs45411690	12	642172	Non-Synonymous	PFL0765w	1	C/T	T	C	C	C	C	C	C	T	C	C	C	C	C	C	T	C	C	C	C	C	T	T	C	C	C	C	C	C	C	C	C	C	C	C	C	C	C	C	C	C	C	C	C
rs45412694	12	680012	Non-Synonymous	PFL0830w	1	A/T	T	A	A	A	A	A	A	A	A	A	A	A	A	A	A	A	A	A	A	A	A	A	A	A	A	A	A	A	A	A	A	A	A	A	A	A	A	A	A	A	A	A	A
rs45413773	12	737299	Non-Synonymous	PFL0905c	1	G/C	C	G	G	G	G	G	G	G	G	G	G	G	G	G	G	G	G	G	G	G	G	G	G	G	G	G	G	G	G	G	G	G	G	G	G	G	G	G	G	G	G	G	G
rs45417171	12	777797	Non-Synonymous	PFL0940c	1	G/C	G	C	C	C	G	C	G	G	G	G	G	G	G	C	C	G	G	G	G	C	G	G	C	G	C	C	C	G	G	G	G	G	G	G	G	C	C	C	G	G	G	G	C
rs45417954	12	808311	Synonymous	PFL0975w	1	A/G	G	G	A	A	A	A	A	A	A	A	A	A	A	A	G	A	A	A	A	A	A	A	A	A	G	A	A	A	A	A	A	A	A	A	A	A	A	G	A	A	A	G	A
rs45418029	12	855446	Intergenic		0.987179	T/C	C	T	T	T	T	T	T	C	T	T	T	T	T	T	C	T	T	T	T	T	C	T	T	T	T	T	T	T	T	T	T	T	T	T	T	T	T	T	T	T	T	T	T
rs45418413	12	911523	Non-Synonymous	PFL1085w	1	G/A	A	G	G	G	G	G	G	G	G	G	G	G	G	G	A	G	G	G	G	G	G	G	G	G	G	G	G	G	G	G	G	G	G	G	G	G	G	G	G	G	G	G	G
rs45418634	12	927182	Intergenic		0.948718	C/A	C	C		A	C	C	A	C	A	C	C	C	A	C		C	C	C	C	C	C	C	C	C	A	C	C	C	C	C	C	A	A	A	A	A	C	A	A	A	A	C	A
rs45418652	12	946407	Synonymous	PFL1125w	0.961538	T/C	T	T	C	C	T	T	C	T	T	T	T	T	T		C		T	T	T	T	T	T	C	T	C	T	C	T	T	T	C	C	C	C	C	C	T	C	C	C	C	T	C
rs45411531	12	990296	Non-Synonymous	PFL1170w	1	G/T	T	T	G	G	G	G	G	T	T	G	G	G	T	T	G	T	G	T	G	T	T	T	T	T	T	G	T	T	G	T	T	G	G	G	G	G	G	T	G	G	G	T	G
rs45412878	12	1100554	Synonymous	PFL1315w	0.987179	A/G	A	G	A	A	G	A	A	G	G	A	G	A	A		G	G	A	A	A	G	A	G	A	A	G	A	A	A	A	A	A	A	A	A	A	G	A	G	A	A	A	G	A
rs45412896	12	1114739	Non-Synonymous	PFL1330c	0.987179	G/C	C	G	G	G	G	G	G	G	G	G	G	G	C	G	C	G	G	G	G	G	G	G	G	G	G	G	G	G	G	G	G	G	G	G	G	G	G	G	G	G	G	G	G
rs45414947	12	1170956	Non-Synonymous	PFL1395c	1	G/C	C	G	G	G	G	G	G	G	G	G	G	G	G	G	C	G	G	G	G	G	G	G	G	G	G	G	G	G	G	G	G	G	G	G	G	G	G	G	G	G	G	G	G
rs45415025	12	1195790	Synonymous	PFL1410c	1	A/G	A	A	G	G	A	A	A	A	A	A	A	A	A	A		A	A	A	A	A	A	A	A	A	A	A	A	A	A	A	A	A	G	A	A	A	A	A	A	A	A	A	A
rs45415878	12	1214767	Non-Synonymous	PFL1430c	1	G/T	T	G	G	G	G	G	G	G	G	G	G	G	G	G	T	G	G	G	G	G	G	G	G	G	G	G	G	G	G	G	G	G	G	G	G	G	G	G	G	G	G	G	G
rs45415927	12	1237416	Non-Synonymous	PFL1445w	1	A/T	T	A	A	A	T	A	A	A	A	A	A	T	A	T	A	A	T	A	T	T	A	A	T	A	A	T	T	T	A	T	A	A	A	A	A	A	A	A	A	A	A	A	A
rs45416862	12	1260250	Synonymous	PFL1480w	1	G/A	A	G	G	G	G	G	G	G	G	G	G	G	G	G	G	G	G	G	G	G	G	G	G	G	G	G	G	G	G	G	G	G	G	G	G	G	G	G	G	G	G	G	G
rs45416892	12	1273840	Non-Synonymous	PFL1495w	1	G/C	C	G	G	G	G	G	G	G	G	G	G	G	G	G	G	G	G	G	G	G	G	G	G	G	G	G	G	G	G	G	G	G	G	G	G	G	G	G	G	G	G	G	G
rs45417610	12	1345617	Intergenic		1	C/T	C	C	T	T	C	T	T	C	C	C	C	C	C	C	C	C	C	C	C	C	C	C	C	C	C	C	C	C	C	C	C	C	T	C	C	T	T	T	T	T	T	C	T
rs45418216	12	1411638	Non-Synonymous	PFL1640c	0.987179	G/A	A	G	G	G	G	G	G	G	G	G	G	G	G	G	A	G	G	G	A	A	G	G	G	G	G	G	G	G	G	G	A	G	G	G	G	G	G	G	G	G	G	G	G
rs45418544	12	1421088	Non-Synonymous	PFL1645w	1	G/C	C	G	G	G	G	G	G	G	G	G	G	G	G	G	G	G	G	G	G	G	G	G	G	G	G	G	G	G	G	G	G	G	G	G	G	G	G	G	G	G	G	G	G
rs45418596	12	1446631	Non-Synonymous	PFL1675c	1	G/T	T	G	G	G	G	G	G	G	G	G	G	T	G	G	G	T	G	G	G	G	G	G	G	G	G	G	G	G	G	G	G	G	G	G	G	G	G	G	G	G	G	G	G
rs45417126	12	1564682	Non-Synonymous	PFL1815c	0.987179	C/T	T	T	C	C	T	T	C	T	T	T	T	T	T	T	C	T	T	T	T	T	T	T	T	T	T	T	T	T	T	T		C	T	T	C	T	C	C	T	C	C	T	C
rs45418247	12	1616210	Non-Synonymous	PFL1885c	1	T/A	T	T	T	T	T	A	T	T	T	T	T	T	T	T	A	T	T	T	T	T	T	T	T	T	T	T	T	T	T	T	T	T	T	T	T	T	T	A	T	T	T	T	T
rs45418315	12	1663312	Synonymous	PFL1930w	0.987179	A/T	A	A	T	A	A	A	T	A	A	T	A	A	A		A	A	A	A	T	A	A	A	A	A	A	T	A	A	A	A	A	A	A	T	T	A	A	A	A	A	A	A	T
rs45418462	12	1678927	Synonymous	PFL1935c	0.987179	G/A	A	A	G	G	G	G	G	G	G	G	G	G	G	G		A	G	G		G	G	G	G	A	G	G	G	G	G	G	G	G	G	G	G	G	A	G	G	G	G	G	G
rs45418812	12	1729074	Non-Synonymous	PFL1965w	1	A/T	T	A	A	A	A	T	A	A	A	A	A	A	A	A	A	A	A	A	A	A	A	A	A	A	A	A	A	T	A	A	A	A	A	A	A	A	A	A	A	T	A	A	A
rs45419154	12	1817769	Intergenic		1	C/T	T	C	C	C	C	C	C	C	C	C	C	C	C	C	C	C	C	C	C	C	C	C	C	C	C	C	C	C	C	C	C	C	C	C	C	C	C	C	C	C	C	C	C
rs45419190	12	1834448	Intronic	PFL2110c	0.935897	G/A	G	A		A	G	A	G	G	A	A	G	A	G		A		G	A	G	A	A	G	A	G	A	A	A	A	G	A	A	G	A	G	A	G	A	A	A	G	A	G	A
rs45419227	12	1843455	Synonymous	PFL2115c	1	T/A	A	T	T	T	T	T	T	T	T	T	T	T	T	T	T	T	T	T	T	T	T	T	T	T	T	T	T	T	T	T	T	T	T	T	T	T	T	T	T	T	T	T	T
rs45419232	12	1850402	Non-Synonymous	PFL2120w	0.987179	C/T	C	C	C	T	C	C	T	C	C	C	T	C	C	T		C	T	T		C	C	C	C	T	C	C	C	T	C	C	C	C	C	C	C	C	C	C	C	C	C	C	C
rs45419367	12	1907861	Intergenic		0.923077	T/C	C	T	T	T	T	T	T	T	T	T	T	T	T	T		T	T	T	T	T	T	T	T	T	T	T	T	T	T	T	T	T	T	T	T	T	T	T	T	T	T	T	T
rs45419425	12	1934731	Synonymous	PFL2230c	0.987179	A/G	G	A	A	A	A	A	A	A	A	A	G	A	A	A	G	A	A	G	G	G	G	A	G	A	G	A	G	G	A	A	A	A	A	A	A	G	G	A	A	G	A	A	G
rs45419472	12	1962303	Non-Synonymous	PFL2280w	1	A/T	T	A	A	T	A	A	T	A	A	A	A	A	A	T	A	A	A	A	A	A	T	T	A	T	A	A	A	T	A	A	A	A	A	A	A	T	A	A	A	A	A	A	A
rs45419483	12	1969403	Intronic	PFL2290w	1	C/T	T	C	C	C	C	C	C	C	C	C	C	C	C	C	T	C	C	C	C	C	C	C	T	C	C	C	T	C	C	C	C	C	C	C	C	C	C	C	C	C	C	C	C
rs45419552	12	2008052	Intergenic		1	T/A	T	A	T	T	T	T	T	T	A	T	T	T	T	T		T	T	T	T	T	T	T	T	T	T	T	T	T	T	T	T	T	T	T	T	T	T	T	T	T	T	T	T
rs45419612	12	2033969	Non-Synonymous	PFL2390c	1	C/G	G	C	C	C	C	C	C	C	C	C	C	C	C	C	G	C	C	C	C	C	C	C	C	C	C	C	C	C	C	C	C	C	C	C	C	C	C	C	C	C	C	C	C
rs45419651	12	2046726	Synonymous	PFL2405c	1	G/A	A	G	A	G	A	G	G	A	G	A	G	A	G	G	G	G	G	G	G	A	A	A	G	G	G	G	G	G	G	G	A	A	A	A	A	G	A	G	G	A	G	G	A
rs45419956	12	2103953	Synonymous	PFL2480w	1	T/C	C	T	T	T	T	T	T	T	T	T	T	T	T	T	T	T	T	T	T	T	T	T	T	T	T	T	T	T	T	T	T	T	T	T	T	T	T	T	T	T	T	T	T
rs45419970	12	2116167	Synonymous	PFL2505c	1	C/G	G	G	C	C	C	C	C	C	G	C	C	C	C	C	G	G	C	C	C	C	C	C	C	C	G	C	C	C	C	C	C	C	C	C	C	G	C	G	C	C	C	G	C
rs45420580	13	102421	Intergenic		0.961538	G/T	T	G	T	G	G	G		T	G	G	G	G	G	G		T	T	G	T	T	G	G	G		T	G	G	G	T	G	G	T	G	G	G	G	G	G	G	G	G	G	G
rs45422435	13	143586	Non-Synonymous	PF13_0013	1	T/C	C	T	T	T	T	T	T	T	T	T	T	T	T	T	C	T	T	T	T	T	T	T	T	T	T	T	T	T	T	T	T	T	T	T	T	T	T	T	T	T	T	T	T
rs45422484	13	158614	Synonymous	MAL13P1_15	1	C/T	T	T	C	C	T	C	C	T	C	C	C	C	C	C	C	C	C	C	T	T	T	T	T	T	T	C	T	C	T	T	C	C	T	C	C	C	C	C	C	C	C	T	C
rs45423531	13	173143	Non-Synonymous	PF13_0019	0.987179	C/A	A	C	C	C	C	C	C	A	C	C	A	C	C	C	A		A	C	A	C	C	A	C	C	C	C	C	C	C	C	C	C	C	C	C	C	C	C	C	C	C	A	C
rs45423562	13	193013	Non-Synonymous	MAL13P1_19	1	C/G	C	C	C	C	C	C	G	C	C	C	C	C	C	C	C	C	C	C	C	C	C	C	C	C	C	C	C	C	C	C	C	C	C	C	C	C	C	C	C	C	C	C	C
rs45423576	13	199189	Synonymous	MAL13P1_19	0.884615	T/C	C	T				T	T			T	T	T		T	C	T	T	T	T	T	T	T	T	T	T	T	T	T	T	T	T	T	T	T	T	T	T	T	T	T	T	T	T
rs45424760	13	260528	Non-Synonymous	MAL13P1_26	1	T/C	C	T	T	T	T	T	T	T	T	T	T	T	T	T	C	T	T	T	T	T	T	T	T	T	T	T	T	T	T	T	T	T	T	T	T	T	T	T	T	T	T	T	T
rs45424815	13	301648	Synonymous	MAL13P1_32	0.987179	A/C	C	A	A	A	A	C	A	A	A	C	A	C	A	C		A	C	A	C	A	C	A	A	C	A	A	A	C	C	A	A	C	C	A	A	A	A	A	C	C	A	A	A
rs45419762	13	404042	Synonymous	MAL13P1_42	0.961538	T/C	T	T	T	C	T	C	T	C	T	T	T	T	T	C	T	C	C	C	T	T	C	C	C	C	T	T	C	T	C	C	C		T	C	T		T	C	C	C	C	T	C
rs45420039	13	434515	Non-Synonymous	PF13_0050	0.987179	G/A	G	G	G	G	G	G	G	G	G	G	G	G	G	G	G	A	G	G	G	G	A	G		G	G	G	G	G	G	G	G	G	G	A	G	G	G	G	G	G	G	G	G
rs45420087	13	451951	Non-Synonymous	MAL13P1_48	0.974359	T/C	C	C	T	T	T	T	T	C	T	T	T	T	T	C	C	T	T	T	T	T	T	C	T	T	C	T	T	T	C	T	T	T	T	T	T	T	T		T	T	T	T	T
rs45420095	13	461786	Non-Synonymous	PF13_0056	1	A/G	G	A	A	A	A	A	A	A	A	A	A	A	A	A	A	A	A	A	A	A	A	A	A	A	A	A	A	A	A	A	A	A	A	A	A	A	A	A	A	A	A	A	A
rs45420107	13	472240	Non-Synonymous	MAL13P1_52	0.987179	C/A	C	A	C	C	A	C	C	C	C	C	A	A	C	C	C	C	A	A		C	C	C	C	C	C	C	C	C	C	C	C	C	C	C	C	C	C	C	C	C	C	A	C
rs45420675	13	512792	Non-Synonymous	PF13_0066	0.974359	G/A	A	G	A	G	G	A	A	G	G	G	G	G	G	G	G	G	G	G		G	G	G	G	G	G	G	G	G	G	G	G	G	A	A	A	A	A	A	A	A	A	G	A
rs45420944	13	577904	Non-Synonymous	PF13_0078	1	C/T	T	C	C	C	C	C	C	C	C	C	C	C	C	T		C	C	C	C	C	T	C	T	C	C	C	T	T	C	T	C	C	C	C	C	C	C	C	C	C	C	C	C
rs45420983	13	619422	Synonymous	MAL13P1_74	1	A/G	A	A	G	G	A	G	G	A	A	A	A	A	A	A	G	A	A	A	A	A	A	A	A	A	A	A	A	A	A	A	A	G	G	A	G	A	A	G	G	G	G	A	A
rs45421968	13	714924	Synonymous	PF13_0095	0.987179	T/C	T	C	C	C	T	T	T	T	C	C	T	C	C	C	T		T	T	C	T	C	T	C	T	C	C	C	C	T	T	C	C	C	C	T	C	C	C	C	C	C	T	C
rs45422022	13	756558	Non-Synonymous	PF13_0101	0.987179	C/A	C	A	C	C	A	C	C	C	A	C	A	C	C	C	A	C	C	A	C	C	C	C	C	C	C	A	A	C	C	C	C	C	C	C	C	C	C	C	C	C	C	A	C
rs45422748	13	771335	Non-Synonymous	MAL13P1_102	0.974359	T/C	C	C	T	T	T	T	T	T	T	T	T	T	T	T	T	T	T	T	T	T	T	T	T	T	C	T	T	T	T	T	T	T	T	T	T		T	C	T	T	T		T
rs45422806	13	793171	Non-Synonymous	PF13_0107	1	G/C	C	G	G	G	G	G	G	G	G	G	G	G	G	G	C	G	C	G	G	G	G	G	G	G	G	G	G	C	G	G	G	G	G	G	G	G	G	G	G	G	G	G	G
rs45423636	13	817202	Synonymous	MAL13P1_105	1	T/G	T	G	T	T	G	T	T	T	T	G	T	T	G	T	G	T	T	G	T	G	T	T	T	G	G	T	T	G	G	G	T	T	T	T	T	T	T	G	T	T	T	G	T
rs45423642	13	823040	Non-Synonymous	MAL13P1_107	0.923077	C/T		C	T	T		C	C		C	C		C		C		C	C	C	C	C	C	C	C	C	C	C	C	C	C	C	C	T	C	T	C	C	T	C	C		T	C	T
rs45423689	13	853394	Non-Synonymous	PF13_0120	1	G/T	G	T	G	T	G	T	T	G	G	G	G	G	G	G	G	G	G	G	G	G	G	G	G	G	T	G	G	G	G	G	G	T	T	G	T	T	T	T	T	T	G	T	T
rs45424458	13	877135	Non-Synonymous	MAL13P1_116	0.935897	T/C	C	T	T	T	T	T	T		T	T	C	T	C			C	C	T	T	C	T	T	T	C	T	T	T	T	T	C	T	T	T	T	T	T	T	T		T	T	C	T
rs45424521	13	921809	Non-Synonymous	MAL13P1_122	1	C/G	G	C	C	C	C	C	C	C	C	C	C	C	C	C	C	C	C	C	C	C	C	C	C	C	C	C	C	C	C	C	C	C	C	C	C	C	C	C	C	C	C	C	C
rs45425478	13	942637	Synonymous	MAL13P1_124	0.987179	C/T	T	T	C	C	C	C	T	T	T	C	T	T	T	T	T		T	C	C	T	T	T	T	T	T	T	T	C	T	T	T	C	T	T	T	T	C	C	T	T	T	C	T
rs45426494	13	1009309	Non-Synonymous	MAL13P1_133	1	T/G	G	T	T	T	G	T	T	T	T	T	T	G	G	G	T	G	T	T	G	T	G	G	G	G	T	T	G	G	T	T	G	T	T	T	T	T	T	T	T	T	T	G	T
rs45419905	13	1061150	Synonymous	MAL13P1_137	1	C/T	T	C	C	C	C	C	C	C	C	C	C	C	C	C	C	C	C	C	C	C	C	C	C	C	C	C	C	C	C	C	C	C	C	C	C	C	C	C	C	C	C	C	C
rs45420190	13	1102272	Non-Synonymous	MAL13P1_145	1	T/C	C	T	T	T	T	T	T	T	T	T	T	T	T	T	T	T	T	T	T	T	T	T	T	T	T	T	T	T	T	T	T	T	T	T	T	T	T	T	T	T	T	T	T
rs45420798	13	1188234	Non-Synonymous	PF13_0155	1	C/T	T	C	C	C	C	C	C	C	C	C	C	C	C	C	C	C	C	C	C	C	C	C	C	C	C	C	C	C	C	C	C	C	C	C	C	C	C	C	C	C	C	C	C
rs45421064	13	1228461	Non-Synonymous	MAL13P1_148	0.987179	A/T	T	A	A	A	A	A	A	A	A	A	A	A	A	T	A	A	A	A		A	A	A	A	A	A	A	A	A	A	A	A	A	A	A	A	A	A	A	A	A	A	A	A
rs45421791	13	1304263	Synonymous	MAL13P1_166	1	C/T	C	T	C	C	C	C	C	C	T	C	T	C	C	C	T	C	C	C	C	C	C	C	C	C	C	C	C	C	C	T	C	C	C	C	C	C	C	C	C	C	C	C	C
rs45421804	13	1310888	Intergenic		0.961538	C/A	A	A	C	C	A	C	C	C	C	A	A	C	C	C	C	A	A	C	C	A	A	C		C	A	C	C	C	A	C	C	C	C	C	C	C	C	A	C	C	C	A	C
rs45422661	13	1336789	Non-Synonymous	PF13_0174	1	G/A	A	G	G	G	G	G	G	G	G	G	G	G	G	G	G	G	G	G	G	G	G	G	G	G	G	G	G	G	A	G	G	G	G	G	G	G	G	G	G	G	G	G	G
rs45423439	13	1379180	Intergenic		1	T/G	G	T	T	T	T	T	T	T	T	T	T	T	T	T	T	T	T	T	T	T	T	T	T	T	T	T	T	T	T	T	T	T	T	T	T	T	T	T	T	T	T	T	T
rs45424562	13	1465196	Non-Synonymous	PF13_0201	0.987179	T/A	T	A	A	T	T	T	A	T	A	T	T	T	T	T		T	T	T	T	T	T	T	T	T	T	T	T	T	T	T	T	T	T	T	T	T	T	T	T	T	T	T	T
rs45424620	13	1498749	Non-Synonymous	MAL13P1_186	0.987179	C/A	A	C	C	C	C	C	C	A	C	A	C	C	A	C	C	C	C	C		A	C	C	A	A	C	C	A	A	C	C	C	C	C	C	C	C	C	C	C	C	C	C	A
rs45426365	13	1586349	Synonymous	PF13_0216	0.961538	T/A	T	T		A	T	A	T		T	T	T	T	T	T		T	T	T	T	T	T	T	T	T	T	T	T	T	T	T	T		A	T	A	A	A	A	A	A	A	T	A
rs45426367	13	1591642	Non-Synonymous	MAL13P1_202	0.961538	T/C	T	T	C	C	T	T	T	T	T	T	C	T	T		T	T	T	T	T	C	T	C	T	T	T	T	T	T	C	T	C	C	T	C	T	C	C	C	C	C	T	T	T
rs45420431	13	1618491	Non-Synonymous	PF13_0222	1	A/G	A	A	G	A	A	G	A	A	A	A	A	A	A	A	G	A	A	A	A	A	A	A	A	A	A	A	A	A	A	A	A	G	G	G	G	G	G	G	G	G	A	A	G
rs45420485	13	1661997	Non-Synonymous	PF13_0230	0.948718	T/A		A		T	T	T	T		A	T	A	T	T			T	T	A	A	T	A	T	T	T	T	T	T	T	A	T	T	T	T	T	T	T	T	T	T	T	T	T	T
rs45420486	13	1666561	Intergenic		0.974359	C/G	G	C	C	C	C	C	C	G	C	C	C	C	C	C		C	C	C	G	G	C	G	C	C	C	C	C	C	C	C	G	C	C	C	C	C	C	C	C	C	C	G	C
rs45421574	13	1718399	Non-Synonymous	MAL13P1_216	1	T/G	T	T	G	G	T	G	G	T	T	T	T	T	T	T	G	T	T	T	T	T	T	T	T	T	T	T	T	T	T	T	T	G	G	G	G	G	G	G	G	G	G	T	G
rs45421593	13	1737140	Synonymous	MAL13P1_380	0.987179	G/A	G	A	G	G	A	G	G	G	G	G	G	G	G	G	G	G	G	G	G	G	G	G	G	G	A	G	G	G	G	G	G	G	G	G	G	G	G	A	G	G	G	A	G
rs45421598	13	1743252	Non-Synonymous	MAL13P1_380	1	T/G	G	T	T	T	T	T	T	T	T	T	T	T	T	T	T	T	T	G	T	T	T	T	T	T	T	T	T	T	T	T	T	T	T	T	T	T	T	T	T	T	T	T	T
rs45421618	13	1757919	Synonymous	MAL13P1_385	1	C/T	T	C	C	C	C	C	C	C	C	C	C	C	C	C		C	C	C	C	C	C	C	C	C	C	C	C	C	C	C	C	C	C	C	C	C	C	C	C	C	C	C	C
rs45421627	13	1766339	Non-Synonymous	MAL13P1_395	1	A/G	G	A	A	A	A	A	A	A	A	A	A	A	A	A	G	A	A	A	A	A	A	A	A	A	A	A	A	A	A	A	A	A	A	A	A	A	A	A	A	A	A	A	A
rs45423733	13	1864222	Non-Synonymous	MAL13P1_234	0.987179	C/A	C	C	A	C	C	A	A	C	C	C	A	C	C	C	A	C	C	C	C	C	C	C	C	C	C	C	C	C	C	C	C	C	A	C	A	A	C	A	C		A	C	C
rs45425118	13	1968404	Non-Synonymous	PF13_0257	1	T/A	A	T	T	T	T	T	T	T	T	A	T	A	T	T	T	A	A	A	T	A	A	T	T	A	T	A	T	A	T	T	A	T	T	T	T	T	T	T	T	T	T	A	T
rs45427241	13	2033757	Non-Synonymous	MAL13P1_256	1	T/G	G	T	T	T	T	T	T	T	T	T	T	T	T	T	G	T	T	T	T	T	T	T	T	T	T	T	T	T	T	T	T	T	T	T	T	T	T	T	T	T	T	T	T
rs45427254	13	2040056	Non-Synonymous	MAL13P1_258	0.987179	G/C	C	G	G	G	G	G	G	C	G	C	G	C	G	C	C	C	C	C	G	G	G	G	C	C	G	G	C	C	C	C	G	G	G	G	C	G	G	G	G	G	G	G	G
rs45428035	13	2089672	Intergenic		0.974359	T/C	C	T	T	T	T	T	T	T	T	T	T	T	T	T		T	T	T	T	T	T	T	T	T	T	T	T	T	T	T	T	T	T	T	T	T	T	T	T	T	T	T	T
rs45428043	13	2098173	Non-Synonymous	PF13_0273	1	A/G	G	A	A	A	A	A	A	A	A	A	A	A	A	A	G	A	A	A	A	A	A	A	A	A	A	A	A	A	A	A	A	A	A	A	A	A	A	A	A	A	A	A	A
rs45428061	13	2110672	Non-Synonymous	MAL13P1_268	0.820513	T/G	T	G				G	T			T	G			G		G	T	T	G	G	G	G	T	G	G	G		G	G	G	T	G	G	T	G	T	G	T	T	T	T	T	T
rs45428095	13	2121009	Non-Synonymous	PF13_0275	0.987179	C/T	T	C	C	C	C	C	C	C	C	C	T	T	C	C	C	C	C	T		C	C	C	T	T	C	C	T	T	T	T	T	C	C	C	C	C	C	C	C	C	C	C	C
rs45428760	13	2178590	Non-Synonymous	PF13_0289	1	A/T	A	A	T	T	A	A	T	A	A	A	A	A	A	A	A	A	A	A	A	A	A	A	A	A	A	A	A	A	A	A	A	T	T	T	T	T	T	T	T	T	T	A	T
rs45420238	13	2320258	Synonymous	PF13_0314	0.961538	C/T	T	T	T	C	C	C	C	T	T	T	T	C	C	T		C	C	C	T	T	T	T	T	T	T	T	T	T	T	T	T	T	C	T	C		C	C	T	T	T	C	T
rs45420251	13	2332989	Synonymous	MAL13P1_293	1	T/C	C	T	T	T	T	T	T	T	T	T	T	T	T	T	C	T	T	T	T	T	T	T	T	T	T	T	T	T	T	T	T	T	T	T	T	T	T	T	T	T	T	T	T
rs45420293	13	2361224	Non-Synonymous	MAL13P1_410	1	A/G	G	A	A	A	A	A	A	A	A	A	A	A	A	A	G	A	A	A	A	A	A	A	A	A	A	A	A	A	A	A	A	A	A	A	A	A	A	A	A	A	A	A	A
rs45420315	13	2372012	Synonymous	MAL13P1_295	0.820513	A/G	A	A	G			A	A				A		A			A	A	A	A	A	A	A	A	A	A	A	A	A	A	A	A	G	A	A	A	A	G	A	G	G	G	A	G
rs45421232	13	2378946	Non-Synonymous	MAL13P1_296	1	T/G	T	T	G	T	T	T	T	T	T	T	T	T	T	T	G	T	T	T	T	T	T	T	T	T	T	T	T	T	T	T	T	G	G	G	G	G	T	G	T	G	T	T	T
rs45421278	13	2413178	Non-Synonymous	MAL13P1_301	1	G/A	G	A	G	G	G	G	G	G	A	G	G	G	G	G		G	G	G	G	G	G	G	G	A	A	G	G	G	G	A	G	G	G	G	G	G	G	G	G	G	G	G	G
rs45422259	13	2463065	Intronic	MAL13P1_306	0.923077	C/G	G	C	C	C	C	C	C		G	G	C	G	C			C	G	C	C	G	C	C	G	G	C	C	G	G	G	G	C	C	C	C	C	C	C	C	C	C	C	C	C
rs45422268	13	2470584	Non-Synonymous	MAL13P1_308	0.974359	G/A	G	A	G	G	G	G	G	A	A	G	G	G	G	G	G	A	A	A	G		G	A	G	G	G	A	G	A	G	A	A	G	G	G	G	G	G	G	G	G	G	G	G
rs45422316	13	2499050	Intergenic		1	G/T	T	G	G	G	G	G	G	G	G	G	G	G	T	G	G	G	G	G	G	G	G	G	G	G	G	G	G	G	G	G	G	G	G	G	G	G	G	G	G	G	G	G	G
rs45424159	13	2546633	Non-Synonymous	PF13_0336	1	G/T	T	G	G	G	G	G	G	G	G	G	G	G	T	G	G	T	T	G	G	T	T	T	G	G	G	G	G	T	G	G	T	G	G	G	G	G	G	G	G	G	G	T	G
rs45424207	13	2576373	Synonymous	MAL13P1_322	1	A/G	G	A	A	A	A	A	A	A	A	A	A	A	A	A	A	A	A	A	A	A	A	A	A	A	A	A	A	A	A	A	A	A	A	A	A	A	A	A	A	A	A	A	A
rs45425166	13	2611401	Intergenic		0.987179	C/T	T	C	C	C	T	C	C	T	C	C	C	C	C	C	C	C	T	C	C	C	T	T	C	T	C	T	C	T	C	C	T	C	C	C	C	C	C	C	C	C	C	T	C
rs45425189	13	2631139	Intergenic		1	T/G	G	G	T	T	T	T	T	T	G	T	T	T	T	T	G	T	T	T	T	T	T	G	G	T	G	T	G	T	T	T	T	T	T	T	T	G	T	G	T	T	T	G	T
rs45426080	13	2673280	Synonymous	MAL13P1_336	1	G/A	A	G	A	G	G	G	G	G	G	G	G	G	G	G	G	G	G	G	G	G	G	G	G	G	G	G	G	G	G	G	G	G	G	G	A	G	G	G	G	G	G	G	G
rs45426946	13	2710000	Non-Synonymous	MAL13P1_344	1	T/A	A	T	T	T	T	T	T	T	T	T	T	T	T	T	T	T	T	T	T	T	T	T	T	T	T	T	T	T	T	T	T	T	T	T	T	T	T	T	T	T	T	T	T
rs45427020	13	2756864	Non-Synonymous	MAL13P1_351	0.987179	T/C	C	T	T	C	T	C	T	C	T	C	C	T	C	C		T	C	T	C	C	C	C	T	C	C	T	T	C	C	C	C	T	C	T	C		T	C	T	C	C	C	C
rs45427731	13	2771112	Non-Synonymous	PF13_0361	1	C/T	T	C	C	C	C	C	C	C	C	C	C	C	C	C	T	C	C	C	C	C	C	C	C	C	C	C	C	C	C	C	C	C	C	C	C	C	C	C	C	C	C	C	C
rs45420342	14	112776	Intergenic		1	T/C	T	C	T	C	C	T	C	T	C	C	T	C	T	C	C	C	T	C	C	C	C	T	C	T	C	T	C	C	T	C	T	T	T	T	T	C	T	C	T	T	C	C	T
rs45420388	14	138735	Synonymous	PF14_0035	1	T/C	T	T	C	T	T	C	C	T	T	C	T	C	C	T	C	C	T	C	C	C	C	C	C	T	T	C	C	C	T	C	T	C	T	C	C	C	C	C	C	C	C	T	C
rs45420402	14	150502	Non-Synonymous	PF14_0040	1	C/A	A	C	C	A	C	C	C	A	C	A	A	A	A	A	C	A	A	A	A	A	A	A	A	A	A	A	A	A	A	A	A	C	C	C	C	C	C	A	C	C	C	A	A
rs45421171	14	201790	Synonymous	PF14_0055	1	A/C	C	A	A	A	C	A	A	A	A	A	A	A	A	C	C	A	A	A	A	A	A	C	A	A	A	C	A	C	C	C	A	A	A	A	A	A	A	A	A	A	A	A	A
rs45421189	14	208784	Non-Synonymous	PF14_0056	1	T/C	C	T	T	T	T	T	T	T	T	T	T	T	T	T	C	T	T	T	T	T	T	T	T	T	T	T	T	T	T	T	T	T	T	T	T	T	T	T	T	T	T	T	T
rs45422135	14	256528	Synonymous	PF14_0067	0.987179	G/C	G	C	C	G	C	G	G	C	C	C	G	G	C		C	G	G	G	C	G	C	C	G	C	C	C	C	C	C	C	C	G	C	G	G	G	C	C	G	C	C	C	G
rs45422153	14	275043	Non-Synonymous	PF14_0073	1	A/G	G	A	A	A	G	A	A	G	A	A	A	A	A	A	A	A	A	G	A	A	G	G	G	A	A	A	G	G	G	G	A	A	A	A	A	A	A	A	A	A	A	A	A
rs45422156	14	279667	Non-Synonymous	PF14_0074	0.974359	T/A	A	T	T	T	T	T	T	T	T	A	A	A	A	A	T	T	T	A	T	A	T	A	A	A	T	A	A	A	A	A		T	T	T	T	T	T	T	T	T	T	T	T
rs45422180	14	299793	Intergenic		1	A/G	G	A	A	A	A	A	A	A	A	A	A	A	A	A	A	A	A	A	A	A	G	A	A	A	A	A	A	A	A	A	A	A	A	A	A	A	A	A	A	A	A	A	A
rs45423237	14	346892	Intergenic		1	T/G	G	T	T	T	T	T	T	T	T	T	T	T	T	T	T	T	T	T	T	T	T	T	T	T	T	T	T	T	T	T	T	T	T	T	T	T	T	T	T	T	T	T	T
rs45423244	14	353852	Non-Synonymous	PF14_0087	0.987179	A/G	G	A	A	A	A	A	A	A	A	A	A	A	A	A	A	A	A	G	A	A	A	A	A	A	A	A	A	A	A	G	A	A	A	A	A	A	A	A	A	A	A	G	A
rs45425290	14	508555	Synonymous	PF14_0124	0.987179	G/A	G	G	A	A	G	A	G	G	G	G	G	G	G	G	A	G	G	G	G	G	G	G	G	G	G	G	G	G	G	G	G	A	G	G	G	A	G	A	G	A	A	G	G
rs45425293	14	513272	Non-Synonymous	PF14_0126	1	A/G	G	A	A	A	A	A	A	A	A	A	A	A	A	A	A	A	A	A	A	A	A	A	A	A	A	A	A	A	A	A	A	A	A	A	A	A	A	A	A	A	A	A	A
rs45427043	14	609856	Non-Synonymous	PF14_0149	1	A/C	A	A	C	A	A	A	C	A	A	A	A	A	A	A	C	A	A	A	A	A	A	A	A	A	A	A	A	A	A	A	A	C	C	C	C	C	A	C	A	C	A	A	A
rs45427094	14	638889	Intergenic		0.974359	A/C	C	A	A	C	A	A	A	A	A	A	A	C	C	C	A	C	A	A		C	A	A	C	A	A	C	A	A	A	C	C	A	A	A	A	A	C	A	A	A	C	A	C
rs45427121	14	654529	Non-Synonymous	PF14_0160	1	A/G	A	A	A	A	G	A	G	A	A	A	A	G	A	G	A	A	A	A	A	A	G	A	A	A	A	A	A	A	A	A	A	A	A	A	A	A	A	A	A	A	A	A	A
rs45427849	14	674687	Non-Synonymous	PF14_0165	1	T/G	G	T	T	T	T	T	T	T	T	G	T	T	T	T	G	T	T	G	G	T	T	G	T	G	G	T	T	G	T	T	T	T	T	T	T	T	T	T	T	T	T	T	T
rs45427870	14	699546	Non-Synonymous	PF14_0170	0.987179	C/A	A	C	C	C	C	C	C	A	C	A	A	A	C		C	A	C	C	A	A	C	C	A	A	A	A	A	A	A	A	A	C	C	C	C	C	C	C	C	C	C	A	C
rs45428686	14	769803	Non-Synonymous	PF14_0179	0.987179	A/T	T	A	A	A	T	A	T	T	A	T	T	T	T	T		T	T	T	T	T	T	T	T	T	T	T	T	T	T	T	T	A	A	A	A	A	A	A	A	A	A	T	A
rs45428713	14	788354	Non-Synonymous	PF14_0184	1	C/T	T	C	C	C	C	C	C	C	C	C	C	C	C	C	C	C	C	C	C	C	C	C	C	T	C	C	C	C	C	C	C	C	C	C	C	C	C	C	C	C	C	C	C
rs45421386	14	833605	Synonymous	PF14_0195	0.935897	A/G	G	A	A	A	A	A	A	A	A		G	A	A	A		A		A	A	A	A	A	A	A	A	A	A	A	A		A	A	A	A	A	A	A	A		A	A	A	A
rs45422347	14	868498	Intronic	PF14_0775	1	A/G	G	A	A	A	A	A	A	A	G	A	G	A	A	G		A	A	A	A	A	A	A	A	A	A	G	A	A	A	A	A	A	A	A	A	A	A	A	A	A	A	A	A
rs45422978	14	911963	Non-Synonymous	PF14_0216	1	G/C	G	C	C	C	G	C	C	C	G	G	G	C	C	G	C	G	G	G	G	G	C	G	G	G	C	C	G	G	G	G	G	C	C	C	C	C	C	C	C	C	C	G	C
rs45423020	14	928323	Intergenic		1	A/T	T	A	A	A	A	A	A	A	A	A	A	A	A	A	T	A	A	T	A	A	T	A	A	A	A	T	A	A	A	A	T	A	A	A	A	A	A	A	A	A	A	A	A
rs45423918	14	960714	Non-Synonymous	PF14_0228	1	G/C	G	G	C	C	G	C	C	G	G	G	G	G	G	G	C	G	G	G	G	G	G	G	G	G	G	G	G	G	G	G	G	C	C	C	G	C	C	C	C	C	C	G	C
rs45424709	14	1023081	Intergenic		1	T/A	T	T	T	T	T	A	A	T	T	T	T	T	T	T	T	T	T	T	T	T	T	T	T	T	T	T	T	T	T	T	T	T	T	T	T	T	T	T	T	T	T	T	T
rs45425545	14	1044033	Intronic	PF14_0247	0.987179	A/T	T	A	A	A	T	A	A	A	A	A	T	A	A	A		A	T	T	T	T	T	A	A	T	A	A	A	A	A	A	T	A	A	A	A	A	A	A	A	A	A	A	A
rs45425578	14	1060827	Intergenic		0.935897	G/T	G	G	G	G		G	G			G	G	G	G	G	G	G	G	G	G	G	G	G	G	G	G	G	G	G	G	G	G	G	G	G	G	G	G	G	G	G	G	G	G
rs45425612	14	1101334	Synonymous	PF14_0260	0.987179	C/T	C	C	T	T	C	C	C	C	C	C	C	T	C	C		C	C	C		C	C	C	T	C	C	C	T	C	C	C	C	C	T	C	C	C	T	C	C	C	C	C	C
rs45425627	14	1106685	Intergenic		1	C/T	T	C	C	C	T	C	C	C	C	T	C	C	C	C	C	C	T	T	C	T	T	T	T	C	C	T	T	T	T	C	T	C	C	C	C	C	T	C	C	C	C	C	C
rs45427140	14	1165267	Synonymous	PF14_0274	1	A/C	C	A	A	A	C	A	A	A	A	A	C	A	A	C	A	A	A	A	C	C	A	A	C	C	A	C	C	A	A	C	A	A	A	A	A	A	A	A	A	A	A	C	A
rs45427148	14	1170683	Non-Synonymous	PF14_0277	0.974359	A/C	C	A	A	A	C	A	C	C	A	C	C	C	C	C	A	C	C	C	C	C	C	C	C	C	A	C	C	C	C	C	C	A	C	A	C	A	A		A	A	A	C	A
rs45427184	14	1190537	Intergenic		1	C/T	T	C	C	C	C	C	C	C	C	C	T	C	C	C	C	C	C	C	C	C	C	T	C	C	C	C	C	C	C	C	C	C	C	C	C	C	C	C	C	C	C	C	C
rs45427201	14	1198195	Synonymous	PF14_0282	0.884615	A/T	A	T		T	T	A	T	T	T			T			T	T	T	T	A		T	A		A	A	T	A	A	T	T	A	A	T		T	T	A	T	A		T	T	T
rs45427222	14	1211856	Intergenic		1	G/T	T	G	G	G	G	G	G	G	G	T	G	G	T	G	G	G	G	G	G	G	G	G	G	G	T	G	G	G	T	G	G	G	G	G	G	G	G	G	G	G	G	G	G
rs45427545	14	1226303	Non-Synonymous	PF14_0291	1	T/A	A	T	T	T	T	T	T	A	T	A	A	A	A	A	A	A	A	A	A	A	A	T	A	A	T	A	A	A	A	T	A	T	T	T	T	T	T	T	T	T	T	A	T
rs45427589	14	1244616	Intergenic		0.948718	C/T	T	C			C	C	C	C	C	C	C	C	C	C	T	C	C	C	C	C	C	C	C	C	C	C	C	C	C	C	C	C	C	C	C	C	C	C	C	C	C	C	C
rs45428161	14	1306281	Synonymous	PF14_0313	0.987179	G/A	A	A	G	G	A	A	G	A	A	A	G	G	G	G	G	G	G	G	G	A	A	G	G	G	G	A	G	A	A	G	G	G	G	G	G	G	G	G	A	G		A	G
rs45428168	14	1315615	Non-Synonymous	PF14_0315	1	C/T	T	C	C	C	T	C	C	T	C	T	C	T	T	T		T	T	C	T	T	T	C	T	T	C	C	T	C	C	C	T	C	C	C	C	C	C	C	C	C	C	T	C
rs45428204	14	1342367	Synonymous	PF14_0318	1	T/C	C	T	T	T	T	T	T	T	T	T	T	T	T	T		T	T	T	T	T	T	T	T	T	T	T	T	T	T	T	T	T	T	T	T	T	T	T	T	T	T	T	T
rs45420904	14	1391987	Non-Synonymous	PF14_0326	1	C/T	C	T	T	T	C	T	C	T	C	T	C	C	C	C		C	C	T	C	T	C	C	C	C	T	T	C	C	C	C	C	T	T	T	T	T	T	T	T	T	T	T	T
rs45420914	14	1404325	Synonymous	PF14_0327	0.987179	G/A	A	G	G	G	A	G	G	G	G	A	A	A	G	A	A	A	A	A	G	A	A	A	G	G	A	G	A	G	A	A	G	G	G	G	G	G	G	G	G	G	G	G	G
rs45422048	14	1437571	Non-Synonymous	PF14_0337	1	T/C	T	T	C	C	T	T	C	T	T	T	T	T	C	C	C	T	C	T	C	T	T	T	T	C	T	C	T	C	T	C	T	C	C	C	C	C	C	C	C	C	C	C	C
rs45422073	14	1462186	Non-Synonymous	PF14_0342	0.974359	T/C	T	T		C	T	T	T	T	T	T	C	T	T	T	T	T	C	T	T	T	T	C	T	T	T	T	T	T	T	T	T	C	C	C	C	T	C	C	C	C	C	C	C
rs45422104	14	1478841	Non-Synonymous	PF14_0344	1	A/T	T	A	A	A	A	A	A	A	A	T	A	A	A	A	A	T	A	A	A	T	A	A	A	A	A	A	A	A	A	A	A	A	A	A	A	A	A	A	A	A	A	A	A
rs45423935	14	1553273	Synonymous	PF14_0363	0.974359	G/A	G	A	A	A	G	A	A	G	A	G	G	A	A	G			G	G	G	G	A	G	G	G	A	G	G	G	G	G	G	G	A	A	A		A	A	A	A	G	G	A
rs45423942	14	1558732	Non-Synonymous	PF14_0364	1	C/A	A	C	C	C	C	C	C	C	C	C	C	C	C	C	C	C	C	C	C	C	C	C	C	C	C	C	C	C	C	C	C	C	C	C	C	C	C	C	C	C	C	C	C
rs45423959	14	1574931	Intergenic		1	A/G	G	A	A	A	A	A	A	A	A	A	A	A	A	A	A	A	A	A	A	A	A	A	A	A	A	A	A	A	A	A	A	A	A	A	A	A	A	A	A	A	A	A	A
rs45423979	14	1596954	Non-Synonymous	PF14_0372	0.987179	G/A	A	G	G	G	G	G	G	G	G	G	G	G	G	G	A	G	G	G	G	G	G	G	G	G	G	G	G	G	G	G	G	G	G	G	G	G	G	G	G	G	G	G	G
rs45424844	14	1650239	Non-Synonymous	PF14_0383	1	A/C	A	A	C	C	A	C	C	A	A	A	A	A	A	A	C	A	C	A	A	A	A	A	A	A	C	A	A	A	A	A	C	C	C	C	C	C	C	C	C	C	C	A	C
rs45424854	14	1660280	Non-Synonymous	PF14_0386	0.974359	G/T	T	G	G	G	T	G	G		T	G	G	T	G	G		G	G	G	G	G	G	G	G	G	G	G	G	G	T	T	G	G	G	G	G	G	G	G	G	G	G	T	G
rs45424897	14	1693028	Non-Synonymous	PF14_0394	1	G/C	C	G	G	G	G	G	G	G	G	G	G	G	G	G	G	G	G	G	G	C	G	G	G	C	G	G	G	C	G	G	G	G	G	G	G	G	G	G	G	G	G	G	G
rs45424909	14	1709208	Synonymous	PF14_0400	1	T/A	A	T	T	T	A	T	T	T	T	T	T	A	T	T	T	T	T	T	T	T	T	T	T	T	T	T	T	T	T	T	T	T	T	T	T	T	T	T	T	T	T	T	T
rs45424924	14	1721187	Non-Synonymous	PF14_0402	1	A/G	A	A	G	A	A	A	G	A	A	A	A	A	A	A	G	A	A	A	A	A	A	A	A	A	A	A	A	A	A	A	A	G	A	A	G	G	G	A	G	G	G	A	A
rs45426671	14	1782935	Intergenic		1	T/C	C	T	T	T	T	T	T	T	T	T	T	T	T	T	C	T	T	T	T	T	T	T	T	T	T	T	T	T	T	T	T	T	T	T	T	T	T	T	T	T	T	T	T
rs45426697	14	1809449	Non-Synonymous	PF14_0419	0.974359	G/T	T	G	G	G	G	G	G		G	G	G	G	G	G		G	G	G	G	G	G	G	G	G	G	G	G	G	G	G	G	G	G	G	G	G	G	G	G	G	G	G	G
rs45426712	14	1816124	Non-Synonymous	PF14_0419	1	T/C	C	T	T	T	T	T	T	T	T	T	T	T	T	T	T	T	T	T	T	T	T	T	T	T	T	T	T	T	T	T	T	T	T	T	T	T	T	T	T	T	T	T	T
rs45427332	14	1839455	Intergenic		0.974359	A/G	A	G	G	A	A	A	A		G	A	A	G	A	G		A	A	A	A	G	A	A	A	A	G	A	A	A	A	A	G	G	A	G	A	G	A	A	A	G	G	A	A
rs45427994	14	1957461	Intergenic		1	G/A	A	G	G	G	G	G	G	G	G	G	G	G	G	G	A	G	G	A	G	G	G	G	G	G	G	A	G	G	G	G	G	G	G	G	G	G	G	G	G	G	G	G	G
rs45428413	14	2009557	Non-Synonymous	PF14_0468	1	G/A	A	G	G	G	G	G	G	G	G	G	G	G	G	G	G	G	G	G	G	G	G	G	G	G	G	G	G	G	A	G	G	G	G	G	G	G	G	G	G	G	G	G	G
rs45421690	14	2059079	Non-Synonymous	PF14_0479	0.987179	T/A	A	T	T	T	T	T	T	T	T	T	T	T	T	T	T	T	T	T	T	T	T	T	T	T	T	T	T	T	T	T	T	T	T	T	T	T	T	T	T	T	T	T	T
rs45421710	14	2070181	Non-Synonymous	PF14_0480	1	C/G	C	G	C	G	C	C	G	C	C	C	C	C	C	C	G	C	C	C	C	C	C	C	C	C	G	C	C	C	C	C	C	G	G	G	G	G	G	G	G	G	C	G	G
rs45423367	14	2112459	Intergenic		0.961538	A/C	C	A		A		A	A	C	A	A	A	A	A	A	C	C	A	A	A	A	A	A	A	A	A	A	A	A	A	A	A	A	A	A	A	A	A	A	A	A	A	A	A
rs45424334	14	2149156	Non-Synonymous	PF14_0499	0.948718	A/G	A	A	A	G	A	A	G		A	A	A	A	A	A		A	A	A	A	A	A	A	A	A	A	A	A	A	A	A		A	A	A	A	A	A	A	A	A	A	A	A
rs45424382	14	2198803	Synonymous	PF14_0509	1	T/G	G	T	T	T	T	T	T	T	T	T	T	T	T	T	G	T	T	T	T	T	T	T	T	T	T	T	T	T	T	T	T	T	T	T	T	T	T	T	T	T	T	T	T
rs45425656	14	2259596	Non-Synonymous	PF14_0527	1	G/C	C	G	G	G	G	G	G	G	G	C	G	C	C	G	G	C	G	G	G	G	C	C	C	G	G	G	C	G	G	G	C	G	G	G	G	G	G	G	G	G	G	G	G
rs45425685	14	2274547	Non-Synonymous	PF14_0530	1	C/A	A	C	C	C	A	C	C	A	C	A	A	A	A	A	A	A	A	A	A	A	A	A	C	A	C	A	C	A	A	A	C	C	C	C	C	C	C	C	C	C	C	C	C
rs45426742	14	2316430	Non-Synonymous	PF14_0538	1	G/A	A	G	G	G	G	G	G	G	G	G	A	G	G	G	G	G	G	G	G	G	G	G	G	G	G	G	G	A	G	G	G	G	G	G	G	G	G	G	G	G	G	G	G
rs45426792	14	2346299	Synonymous	PF14_0546	0.974359	A/C	C	A	A	A	C	A	A	C	A	A	A	A	A	A			C	A	A	A	A	C	C	A	A	A	C	A	A	A	C	A	A	A	A	A	A	A	A	A	A	C	A
rs45427441	14	2383428	Non-Synonymous	PF14_0552	1	G/A	A	G	G	G	G	G	G	G	G	G	G	G	G	G	A	G	G	G	G	G	G	G	G	G	G	G	G	G	G	G	G	G	G	G	G	G	G	G	G	G	G	G	G
rs45427505	14	2437154	Non-Synonymous	PF14_0568	1	G/T	T	G	G	G	G	G	G	G	G	G	G	G	G	G	T	G	G	G	G	G	G	G	G	G	G	G	G	G	G	G	G	G	G	G	G	G	G	G	G	G	G	G	G
rs45428294	14	2498126	Synonymous	PF14_0587	0.987179	G/A	G	G	A	G	G	G	G	G	G	G	G	G	G	G	A	G	G	G	G	G	G	G	G	G	G	G	G	G	G	G	A	G	G	G	G	G	G	A	G	G	A	G	A
rs45429209	14	2618759	Synonymous	PF14_0614	0.974359	T/C	C	T	T		T	T	T		T	T	T	T	T	T		T	C	T	T	T	T	T	T	T	T	T	T	T	T	T	T	T	T	T	T	T	T	T	T	T	T	T	T
rs45429220	14	2629547	Synonymous	PF14_0616	1	C/T	T	C	C	C	C	C	T	C	C	C	T	T	C	C	C	C	T	T	C	C	C	C	T	T	C	C	T	T	C	T	C	C	C	C	C	C	C	C	C	C	C	C	C
rs45429226	14	2635450	Synonymous	PF14_0617	1	T/C	C	T	T	T	T	T	T	T	T	T	T	T	T	T	T	T	T	T	T	T	T	T	T	T	T	T	T	T	T	T	T	T	T	T	T	T	T	T	T	T	T	T	T
rs45429267	14	2677078	Non-Synonymous	PF14_0626	1	G/T	G	T	G	G	G	G	G	G	T	G	G	G	G	G	G	G	G	G	G	G	G	G	G	G	G	G	G	G	G	G	G	G	G	G	G	G	G	G	G	G	G	G	G
rs45429303	14	2694825	Synonymous	PF14_0631	0.987179	C/T	T	C	C	C	C	C	C	C	C	T	T	T	C	T	T	C	T	T		T	C	T	T	C	C	T	T	T	T	T	C	C	T	C	C	C	C	C	C	C	C	C	T
rs45429315	14	2699879	Non-Synonymous	PF14_0631	0.961538	A/T	T	T	A	A	A	A	A	A	T	A	A	A	T	T			T	A	A	A	T	A	A	A	A	A	A	A	A	A	T	A	A	A	A	A	A	A	A	A	A	A	A
rs45421839	14	2726729	Intergenic		0.884615	C/A	A	C				C	C		C	C	C	C	C	C	C	C		C	C	C	C	C	C		C	C	C	A	C	C	C	C	C	C	C	C	C	C	C	C	C	C	C
rs45421866	14	2751323	Synonymous	PF14_0641	0.974359	C/T	C	T	T	T	C	T	C	C	T	C	C	T	C	C	C	C	C	T	T	T	C	C	C	T	C	C	C	C	C	C	T	T	T	T	C	T	T	T	T	T	T	C	T
rs45421882	14	2758116	Non-Synonymous	PF14_0644	1	T/C	T	T	T	C	T	T	T	T	T	T	T	T	T	T	C	T	T	T	T	T	T	T	T	T	T	T	T	T	T	T	T	C	T	T	T	T	T	T	T	T	C	T	T
rs45422850	14	2768217	Intergenic		0.935897	A/C	A	C	A	A	A	A	A	A		A	A	A	A	A			C	C	A	A	A	A	A	A	A	A	A	A	A	A	A	A	A	A	A	A	A	A	A	A	A	A	A
rs45422887	14	2791245	Synonymous	PF14_0649	1	T/A	A	T	T	T	T	T	T	A	T	T	T	T	T	T		T	T	T	T	T	T	T	T	T	T	T	T	T	T	T	T	T	T	T	T	T	T	T	T	T	T	T	T
rs45422911	14	2809721	Non-Synonymous	PF14_0652	1	G/A	A	G	G	G	G	G	G	G	G	G	G	G	G	G	G	G	G	G	G	G	G	G	G	G	G	G	G	G	G	G	G	G	G	G	G	G	G	G	G	G	G	G	G
rs45422917	14	2815714	Synonymous	PF14_0654	0.987179	T/C	T	T	T	T	C	C	C	C	T	C	C	C	C	T		T	C	T	C	T	T	T	C	T	T	C	C	T	T	T	C	T	T	T	T	T	T	T	T	T	T	C	T
rs45424054	14	2851444	Non-Synonymous	PF14_0664	1	A/G	A	G	A	A	A	A	A	A	G	A	A	A	A	A	G	A	A	A	A	A	A	A	A	A	G	A	A	A	A	A	A	A	A	A	A	G	A	G	A	A	G	G	A
rs45424082	14	2860348	Non-Synonymous	PF14_0664	1	G/C	C	C	G	G	C	G	G	C	C	C	C	C	C	C	C	C	C	G	C	C	C	C	C	C	C	C	C	C	C	C	C	G	G	G	G	G	G	G	G	G	G	C	G
rs45424103	14	2870226	Synonymous	PF14_0668	1	C/G	G	C	C	C	C	C	C	C	C	C	C	C	C	C		C	C	C	C	C	C	C	C	C	C	C	C	C	C	C	C	C	C	C	C	C	C	C	C	C	C	C	C
rs45424972	14	2919162	Non-Synonymous	PF14_0681	1	C/G	C	C	G	G	C	G	G	C	G	C	C	C	C	C	C	C	C	C	C	C	C	C	C	C	C	C	C	C	C	C	C	C	C	C	G	C	C	G	G	G	C	C	G
rs45425842	14	2959050	Synonymous	PF14_0692	1	A/C	A	A	C	A	A	A	C	A	A	A	A	A	A	A	A	A	A	A	A	A	A	A	A	A	A	A	A	A	A	A	A	A	A	A	C	A	A	A	A	A	A	A	A
rs45425865	14	2974521	Intergenic		0.935897	T/G		T		G	T	G	G		T	T	T	T	T	T		T	T	T	T	T	T	T	T	T	T	T	T	T	T	T	T	G	T	T	G	T	T	T	T	T	T	T	T
rs45425923	14	3000610	Non-Synonymous	PF14_0706	1	C/T	T	T	C	C	T	C	C	T	C	C	C	T	C	C	T	C	C	T	C	C	C	C	C	C	C	C	C	C	C	C	C	C	C	C	C	C	C	C	C	C	C	C	C
rs45427658	14	3081690	Non-Synonymous	PF14_0720	1	T/C	C	T	T	T	T	T	T	T	T	T	T	T	T	T		T	T	T	T	T	T	T	T	T	T	T	T	T	T	T	T	T	T	T	T	T	T	T	T	T	T	T	T
rs45427672	14	3093710	Non-Synonymous	PF14_0722	0.974359	G/C	G	G	C	C	C	G	C	C	G	C	G	G	G	G	C	G	G	G	G	C	C	G	G	G	G	G	G	G	G	G	G	C	C	C	C		C	G	C	C	C	G	C
rs45427692	14	3104605	Intergenic		1	A/T	T	A	A	A	A	A	A	A	A	A	A	A	A	A	T	A	A	A	A	A	A	A	A	A	A	A	A	A	A	A	A	A	A	A	A	A	A	A	A	A	A	A	A
rs45427705	14	3119964	Non-Synonymous	PF14_0726	1	T/C	C	T	T	T	T	T	T	T	T	C	T	T	T	T	T	C	C	T	T	T	C	C	C	C	T	T	C	T	T	C	C	T	T	T	T	T	T	T	T	C	T	T	T
[truncated: 34 more columns]
